# Supplementary material for: Maize GOLDEN2-LIKE genes enhance biomass and grain yields in rice by improving photosynthesis and reducing photoinhibition
Source: Commun Biol. 2020 Apr 1;3:151. doi: 10.1038/s42003-020-0887-3 (PMC7113295; doi:10.1038/s42003-020-0887-3)
Supplement: Supplementary file 1 — Supplementary Data 1 [file 42003_2020_887_MOESM1_ESM.xlsx]

## Sheet: Fig. 1a
							Pigment content (mg/g FW)
	No.	FW(mg)	A661.6	A644.8	A470		Chl a	Chl b	Total carotenoids
WT	1	51.3	0.604	0.246	0.692		0.857892	0.330381	0.336143
	2	50.4	0.563	0.234	0.602		0.812606	0.32659	0.287132
	3	52	0.615	0.263	0.742		0.858318	0.365796	0.351203
	4	55.7	0.544	0.276	0.58		0.697678	0.411771	0.212924
	5	53.7	0.505	0.274	0.545		0.667052	0.44316	0.195301
	6	50.6	0.562	0.286	0.605		0.793164	0.470688	0.245184
						Mean	0.781118	0.391398	0.271315
						SE	0.0331482	0.0244675	0.0262714
						p-value	1	1	1
ZmUBIpro:ZmGLK1-2	7	57.8	0.551	0.249	0.562		0.688529	0.327435	0.215326
	8	55.9	0.955	0.422	1.04		1.23637	0.562681	0.431569
	9	58	0.829	0.388	0.913		1.02905	0.523423	0.351334
	10	52	0.58	0.225	0.64		0.815796	0.282564	0.311975
	11	53	0.674	0.307	0.742		0.917856	0.443225	0.319023
	12	52.4	0.689	0.304	0.785		0.951706	0.431837	0.354168
						Mean	0.939885	0.428528	0.330566
						SE	0.0763891	0.0442546	0.0288381
						p-value	0.0993558	0.484287	0.160023
ZmUBIpro:ZmGLK1-3	13	58.5	0.743	0.253	0.764		0.937545	0.23689	0.348973
	14	61.5	0.827	0.323	0.883		0.983023	0.345659	0.358932
	15	54.5	1.058	0.489	1.17		1.39928	0.694933	0.48476
	16	55.3	0.645	0.233	0.683		0.857529	0.251613	0.322148
	17	60.7	0.782	0.324	0.827		0.937414	0.37428	0.326905
	18	63	1.107	0.505	1.149		1.26805	0.614147	0.404113
						Mean	1.06381	0.419587	0.374305
						SE	0.0885531	0.0780557	0.0251223
						p-value	0.0226156	0.742198	0.017784
ZmUBIpro:ZmG2-2	19	52.8	0.835	0.451	0.904		1.1223	0.73977	0.331809
	20	55.7	0.947	0.521	1.013		1.20413	0.819364	0.342451
	21	51.8	0.892	0.479	0.99		1.22283	0.797945	0.37887
	22	49.8	0.867	0.449	1.039		1.24104	0.759829	0.447246
	23	56.5	0.736	0.366	0.765		0.932425	0.530729	0.278023
	24	59.8	0.848	0.392	1.035		1.02212	0.507774	0.407248
						Mean	1.12414	0.692568	0.364274
						SE	0.0506522	0.0560578	0.024436
						p-value	0.000359997	0.00182453	0.0270126
ZmUBIpro:ZmG2-3	25	51.7	0.963	0.488	1.073		1.33076	0.783739	0.435826
	26	54.2	0.766	0.374	0.85		1.01343	0.557815	0.339405
	27	57	0.762	0.353	0.808		0.963392	0.480557	0.313342
	28	53.7	1.006	0.564	1.079		1.32399	0.930489	0.370958
	29	50.9	0.795	0.357	0.885		1.12874	0.530207	0.402278
	30	48.6	0.808	0.389	0.882		1.1938	0.640234	0.394133
						Mean	1.15902	0.65384	0.37599
						SE	0.0627961	0.0702677	0.0181559
						p-value	0.00084478	0.0117722	0.00972337

## Sheet: Fig 1b-d
WT-1					WT-2					WT-3					WT-4
	Photo	Cond	Ci			Photo	Cond	Ci			Photo	Cond	Ci			Photo	Cond	Ci
1500	15.0148	0.343561	262.936		1500	14.4389	0.307386	243.567		1500	12.7307	0.267386	248.606		1500	14.6695	0.206146	234.249
1000	13.9034	0.266146	248.28		1000	12.9122	0.25656	238.626		1000	11.1394	0.208294	234.972		1000	14.2734	0.187465	232.281
700	12.91	0.237931	244.853		700	11.0652	0.212404	236.822		700	10.2802	0.203416	243.297		700	13.3235	0.180133	231.928
500	11.1651	0.2303	254.394		500	10.1259	0.213726	245.715		500	8.55723	0.17545	244.477		500	12.4224	0.188742	245.517
300	8.13497	0.184852	258.277		300	7.65814	0.187425	257.959		300	5.89286	0.155131	262.478		300	9.66651	0.167666	258.264
200	6.17117	0.162698	272.617		200	5.77657	0.170614	273.46		200	4.64222	0.113795	265.823		200	6.27075	0.127157	269.65
100	2.35253	0.125843	304.344		100	2.76045	0.14659	295.494		100	1.44503	0.0830301	305.081		100	3.11787	0.114062	302.992
60	0.948533	0.109693	320.032		60	1.39315	0.125977	311.98		60	0.56962	0.050553	319.185		60	0.640389	0.0807045	326.152
40	0.453979	0.0961639	326.577		40	0.502812	0.111495	322.28		40	0.622455	0.0425709	312.053		40	0.351212	0.073377	328.932
0	-2.57668	0.0529994	409.054		0	-2.05494	0.0803825	369.118		0	-1.8449	0.0355986	415.285		0	-2.75068	0.0777798	378.42
ZmUBIpro:ZmGLK1-2-1					ZmUBIpro:ZmGLK1-2-2					ZmUBIpro:ZmGLK1-2-3					ZmUBIpro:ZmGLK1-2-4
	Photo	Cond	Ci			Photo	Cond	Ci			Photo	Cond	Ci			Photo	Cond	Ci
1500	17.3652	0.451106	270.212		1500	16.5862	0.501687	267.687		1500	17.0725	0.538911	274.813		1500	15.4084	0.423404	262.105
1000	15.2111	0.381927	265.624		1000	14.6914	0.415692	264.181		1000	16.9671	0.419947	269.11		1000	14.1393	0.32779	252.233
700	13.4557	0.347683	266.55		700	13.0238	0.366842	266.017		700	15.6482	0.357473	268.973		700	13.0401	0.304077	253.894
500	11.3982	0.32178	273.05		500	11.5923	0.34912	271.155		500	14.505	0.322664	273.807		500	12.0875	0.273024	258.023
300	8.14781	0.28196	284.316		300	8.20092	0.314397	284.793		300	9.95232	0.290171	286.453		300	8.2936	0.259621	280.326
200	5.73978	0.253785	296.162		200	6.01629	0.275808	293.183		200	7.73902	0.223977	290.2		200	5.95309	0.213748	285.835
100	2.68754	0.216947	314.474		100	2.88663	0.201325	307.416		100	7.09989	0.204349	305.388		100	2.83996	0.141351	296.578
60	1.13573	0.178084	323.545		60	1.19986	0.163014	318.967		60	1.07579	0.118181	315.751		60	0.977992	0.0967942	313.545
40	0.202609	0.149992	335.151		40	0.232307	0.143553	329.426		40	0.382498	0.0991399	324.024		40	0.26825	0.0678763	333.111
0	-2.76392	0.0865137	384.836		0	-2.19864	0.10852	365.127		0	-2.39573	0.0948732	350.751		0	-2.52016	0.0412207	426.963
ZmUBIpro:ZmGLK1-3-1					ZmUBIpro:ZmGLK1-3-2					ZmUBIpro:ZmGLK1-3-3					ZmUBIpro:ZmGLK1-3-4
	Photo	Cond	Ci			Photo	Cond	Ci			Photo	Cond	Ci			Photo	Cond	Ci
1500	17.3916	0.494787	277.777		1500	19.6572	0.519427	267.015		1500	20.0321	0.54035	268.136		1500	15.4093	0.48085	275.332
1000	16.1103	0.402454	265.038		1000	18.0631	0.418018	258.471		1000	19.164	0.374062	257.719		1000	13.6886	0.416642	275.102
700	14.9013	0.369229	263.315		700	16.5872	0.36707	257.465		700	16.5382	0.358452	271.565		700	11.813	0.34661	273.114
500	13.3211	0.357138	268.872		500	14.1569	0.308291	255.982		500	14.3852	0.307137	270.313		500	10.2751	0.340103	279.803
300	10.0466	0.331321	283.522		300	11.1867	0.257567	263.534		300	10.61	0.287342	277.97		300	7.57858	0.324156	294.134
200	7.44872	0.297884	293.224		200	8.31897	0.220988	273.307		200	7.36531	0.273963	289.437		200	5.26094	0.280462	301.122
100	3.84943	0.266258	311.887		100	3.94838	0.16881	300.401		100	3.41065	0.22929	300.651		100	2.62358	0.274889	320.945
60	2.10767	0.249617	323.575		60	1.76522	0.124528	315.436		60	1.30169	0.189815	327.124		60	1.0013	0.238916	330.159
40	1.31964	0.21182	334.149		40	0.884619	0.063905	315.838		40	0.336981	0.173137	334.247		40	0.240701	0.199748	334.034
0	-1.35442	0.174352	358.258		0	-2.03424	0.0410333	417.042		0	-2.17102	0.138563	361.731		0	-1.97365	0.142316	361.612
ZmUBIpro:ZmG2-2-1					ZmUBIpro:ZmG2-2-2					ZmUBIpro:ZmG2-2-3					ZmUBIpro:ZmG2-2-4
	Photo	Cond	Ci			Photo	Cond	Ci			Photo	Cond	Ci			Photo	Cond	Ci
1500	16.2434	0.652539	293.79		1500	17.209	0.519322	275.597		1500	15.2972	0.476498	273.79		1500	15.0238	0.533545	275.402
1000	17.5305	0.530851	279.273		1000	15.4562	0.397362	262.922		1000	14.1237	0.402391	271.393		1000	14.6076	0.454711	271.834
700	15.5728	0.483492	281.239		700	14.6498	0.35587	267.574		700	12.5187	0.36789	274.155		700	12.4584	0.391581	268.442
500	13.9662	0.412918	280.274		500	12.9477	0.318065	269.762		500	11.2506	0.320386	274.653		500	11.4889	0.358357	271.912
300	10.8369	0.366591	290.957		300	10.2271	0.287938	283.819		300	8.16689	0.270187	286.99		300	8.6368	0.322922	284.655
200	7.93717	0.317209	302.579		200	7.88759	0.248407	291.827		200	5.7844	0.22319	297.499		200	6.72383	0.265206	289.805
100	4.36896	0.260721	320.061		100	3.55321	0.211553	311.239		100	3.00433	0.165719	313.651		100	3.62476	0.189897	309.441
60	1.66738	0.12491	318.884		60	2.23898	0.158764	323.513		60	1.50744	0.137916	326.006		60	1.67922	0.142936	314.986
40	0.89129	0.0782668	320.705		40	0.821999	0.103647	331.883		40	0.383866	0.104977	338.048		40	0.696367	0.0798456	324.881
0	-2.28337	0.045695	422.717		0	-2.63638	0.0626553	396.264		0	-1.79702	0.0902254	377.718		0	-2.12493	0.0418507	455.894
ZmUBIpro:ZmG2-3-1					ZmUBIpro:ZmG2-3-2					ZmUBIpro:ZmG2-3-3					ZmUBIpro:ZmG2-3-4
	Photo	Cond	Ci			Photo	Cond	Ci			Photo	Cond	Ci			Photo	Cond	Ci
1500	21.1666	0.522139	275.957		1500	18.6975	0.587017	298.665		1500	22.6634	0.553711	289.69		1500	20.9431	0.7991	295.542
1000	18.7507	0.458833	276.427		1000	17.1922	0.448093	293.08		1000	21.3553	0.48385	287.802		1000	18.3923	0.724226	296.472
700	16.4133	0.438517	283.057		700	15.0345	0.403086	295.041		700	18.9069	0.450684	293.497		700	16.0897	0.65679	299.426
500	13.7485	0.398172	290.145		500	12.8274	0.357103	295.066		500	16.2854	0.42734	301.903		500	14.3563	0.598856	304.757
300	10.0715	0.380906	307.118		300	9.57695	0.322518	308.751		300	12.3694	0.401738	314.841		300	10.7641	0.581211	319.432
200	9.36297	0.354823	314.756		200	6.91621	0.28234	317.472		200	9.06387	0.356103	325.483		200	7.8352	0.512472	329.441
100	4.2003	0.303782	342.435		100	3.29496	0.246351	339.472		100	4.80615	0.281789	343.271		100	3.00474	0.422212	341.813
60	1.00847	0.219638	360.564		60	1.64501	0.168847	344.92		60	2.52786	0.228653	352.358		60	1.36143	0.350716	349.608
40	0.149165	0.14137	367.6		40	0.274926	0.118168	356.678		40	1.16966	0.166557	365.097		40	0.253581	0.275196	356.261
0	-2.40037	0.0732407	429.628		0	-1.88445	0.0973748	396.797		0	-1.3485	0.107452	394.892		0	-3.2405	0.198735	375.576

## Sheet: Fig. 1e
	Apparent quantum yield
	AQY
WT	0.0363
	0.0324
	0.0302
	0.0347
Mean	0.0334
SE	0.00133354
p-value	1
ZmUBIpro:ZmGLK1-2	0.0405
	0.0358
	0.0412
	0.0438
Mean	0.040325
SE	0.00166702
p-value	0.01882
ZmUBIpro:ZmGLK1-3	0.0352
	0.0416
	0.0424
	0.0504
Mean	0.0424
SE	0.00311555
p-value	0.0557272
ZmUBIpro:ZmG2-2	0.0467
	0.0426
	0.0483
	0.0587
Mean	0.049075
SE	0.00342549
p-value	0.0138178
ZmUBIpro:ZmG2-3	0.0595
	0.0401
	0.0484
	0.0535
Mean	0.050375
SE	0.004108
p-value	0.020628

## Sheet: Fig. 1f
WT-1				WT-2				WT-3
Tleaf	CO2R in	Photo		Tleaf	CO2R in	Photo		Tleaf	CO2R in	Photo
35.5784	400.36	17.7019		37.3946	400.06	16.3419		38.0469	399.77	19.2464
35.7585	298.584	11.9349		37.6883	298.542	11.8116		38.0685	298.473	13.4956
35.9807	199.35	6.78688		37.8406	198.818	7.32993		38.4175	198.95	8.02671
36.1784	98.2519	1.76988		37.9807	99.1367	1.75157		38.4634	98.8695	1.89151
36.1129	48.0828	-1.2694		38.1077	49.5089	-1.12559		38.6047	49.057	-1.35747
36.2608	202.646	9.09721		38.3141	201.938	7.96046		38.7348	201.562	8.77598
36.5099	401.504	18.8586		38.6382	401.126	16.9137		38.8057	401.626	18.4955
36.7196	600.023	25.7734		38.9059	600.841	23.6332		38.9882	600.419	25.4462
36.9419	799.562	29.0122		39.1911	800.722	28.1815		38.9528	800.234	28.5323
37.1208	1000.75	29.4207		39.298	1000.27	30.0333		39.079	1000.07	30.3242
37.235	1199.91	29.8794		39.4207	1200.52	31.2629		39.1873	1200.17	30.5212
ZmUBIpro:ZmGLK1-2-1				ZmUBIpro:ZmGLK1-2-2				ZmUBIpro:ZmGLK1-2-3
Tleaf	CO2R in	Photo		Tleaf	CO2R in	Photo		Tleaf	CO2R in	Photo
35.7031	399.771	17.5275		36.9531	400.455	20.5322		33.5053	400.141	17.3581
36.2712	299.768	12.5381		37.1485	299.746	15.0276		34.2599	300.299	12.799
36.3824	199.834	7.42372		37.2416	200.059	9.26591		34.7104	199.204	7.49951
36.5078	99.7486	1.69864		37.3617	99.584	2.0245		35.3351	99.2116	1.87765
36.6741	50.0105	-1.2667		38.2712	49.8441	-1.75618		35.7548	49.3771	-0.997753
36.522	200.26	8.0723		37.5707	200.481	9.34871		36.0289	202.05	7.81501
36.9479	400.426	17.8437		37.791	400.29	20.409		36.416	400.88	16.2576
36.9712	599.839	24.1827		37.9965	600.409	27.1598		36.8022	599.935	23.1115
36.678	800.182	27.8528		38.1209	800.132	30.306		37.0184	800.444	27.6488
36.873	1000.45	29.1689		38.1979	1000.39	32.0647		37.0034	1000.23	29.8775
37.481	1200.24	30.0568		39.191	1200.25	33.4821		37.1086	1200.4	30.9964
ZmUBIpro:ZmGLK1-3-1				ZmUBIpro:ZmGLK1-3-2				ZmUBIpro:ZmGLK1-3-3
Tleaf	CO2R in	Photo		Tleaf	CO2R in	Photo		Tleaf	CO2R in	Photo
36.6266	399.338	19.6383		39.4353	400.168	16.5953		39.1649	400.288	15.5066
36.8418	298.694	13.6714		39.8131	299.372	11.6507		39.0701	298.341	11.2716
36.993	198.745	8.22378		39.7033	198.863	6.87482		39.8573	198.786	6.56218
36.9639	98.7669	2.05146		39.6044	99.3923	1.26484		39.8531	98.0007	1.01185
37.1024	48.6504	-1.23973		39.5649	48.8996	-1.47123		39.9334	49.4765	-1.73249
37.1671	202.794	9.70453		39.6816	201.659	7.67649		40.205	202.449	7.20244
37.4711	401.157	19.6832		39.8899	401.384	16.8833		40.665	401.627	16.0422
37.5884	600.32	27.7671		40.1249	600.356	23.8615		40.9866	599.937	23.549
37.7082	800.508	31.0992		40.3827	800.127	28.5355		40.0923	800.875	29.3671
37.778	1000.66	32.2995		40.3423	1000.76	30.6524		40.1044	1000.03	32.6896
37.9282	1199.69	32.4514		40.4451	1199.69	31.8827		40.9255	1199.62	33.9551
ZmUBIpro:ZmG2-2-1				ZmUBIpro:ZmG2-2-2				ZmUBIpro:ZmG2-2-3
Tleaf	CO2R in	Photo		Tleaf	CO2R in	Photo		Tleaf	CO2R in	Photo
35.3117	399.084	19.1208		36.1949	399.986	18.8785		36.7643	400.534	18.3531
35.2884	299.471	14.0802		36.0568	299.189	14.1285		36.7658	298.663	13.3617
35.2416	198.575	8.87141		35.9588	199.387	8.63313		36.5008	199.052	8.21939
35.021	98.632	2.62997		35.804	98.4464	2.33712		36.3015	97.9478	1.90957
35.0043	49.7145	-0.618887		35.6775	49.4879	-0.931007		36.2732	48.0983	-0.954197
34.8505	201.382	10.3158		35.7605	202.432	10.1329		36.391	201.216	9.32415
34.9426	401.669	21.257		35.8005	401.162	20.5874		36.4174	400.959	19.3487
35.2159	599.957	27.6693		36.1609	600.953	27.1076		36.5648	600.533	26.4128
35.08	799.473	30.2502		36.431	800.035	31.2426		36.6372	800.577	30.6994
35.1946	1000.53	31.0892		36.6833	1000.71	32.7138		36.6723	1000.47	32.7994
35.3135	1199.33	31.6206		36.875	1199.5	33.7849		36.5975	1200.52	34.107
ZmUBIpro:ZmG2-3-1				ZmUBIpro:ZmG2-3-2				ZmUBIpro:ZmG2-3-3
Tleaf	CO2R in	Photo		Tleaf	CO2R in	Photo		Tleaf	CO2R in	Photo
38.6404	400.353	21.3408		37.7732	400.132	17.6709		38.2981	400.335	21.8234
39.1866	298.42	14.7527		37.5872	299.358	12.9888		38.4174	298.821	15.7565
39.3015	199.118	9.14634		37.3573	199.207	8.065		38.4721	199.159	9.46206
39.1799	98.6535	2.70872		37.1455	99.1971	2.19408		38.5361	98.9551	2.11722
38.9728	48.7988	-1.54662		36.7586	48.613	-0.981641		38.6871	48.4629	-1.68137
39.0017	201.406	10.9747		36.5785	201.15	9.73083		38.8554	202.262	10.2414
38.9439	400.753	23.4535		36.8835	400.812	20.6543		38.9125	401.462	21.2237
38.9059	600.059	31.5462		37.167	600.691	27.6162		39.037	600.273	27.9445
38.8711	800.312	36.29		37.3647	799.471	31.2952		39.1736	799.997	31.3609
38.9718	1001.3	37.578		37.3116	1000.66	34.5575		39.3641	1000.75	31.9508
38.9953	1200.49	37.2095		37.2244	1199.51	36.3236		39.453	1200.79	35.2571

## Sheet: Fig. 2a-f
Steady light						Fluctuating light
	NPQ	ΦPSII	Fv/Fm				NPQ	ΦPSII	Fv/Fm
WT-1	1.063	0.599	0.81			WT-1	1.396	0.476	0.7
WT-2	0.941	0.663	0.8			WT-2	0.831	0.505	0.72
WT-3	1.073	0.581	0.78			WT-3	1.306	0.426	0.72
WT-4	1.0365	0.6152	0.78			WT-4	0.367	0.514	0.72
Mean	1.02838	0.61455	0.7925			Mean	0.975	0.48025	0.715
SE	0.0301257	0.0175955	0.0075			SE	0.237557	0.0198174	0.005
p-value	1	1	1			p-value	1	1	1
ZmUBIpro:ZmGLK1-2-1	1.358	0.715	0.79			ZmUBIpro:ZmGLK1-2-1	1.385	0.471	0.73
ZmUBIpro:ZmGLK1-2-2	0.638	0.689	0.8			ZmUBIpro:ZmGLK1-2-2	1.703	0.563	0.74
ZmUBIpro:ZmGLK1-2-3	0.9466	0.678	0.81			ZmUBIpro:ZmGLK1-2-3	1.115	0.545	0.72
ZmUBIpro:ZmGLK1-2-4	0.813	0.675	0.81			ZmUBIpro:ZmGLK1-2-4	1.349	0.502	0.72
Mean	0.9389	0.68925	0.8025			Mean	1.388	0.52025	0.7275
SE	0.153323	0.00909556	0.00478714			SE	0.120859	0.0208142	0.00478714
p-value	0.604336	0.015816	0.311187			p-value	0.188956	0.213497	0.121072
ZmUBIpro:ZmGLK1-3-1	1.683	0.68	0.79			ZmUBIpro:ZmGLK1-3-1	2.041	0.492	0.73
ZmUBIpro:ZmGLK1-3-2	0.892	0.677	0.81			ZmUBIpro:ZmGLK1-3-2	2.211	0.535	0.71
ZmUBIpro:ZmGLK1-3-3	1.427	0.638	0.79			ZmUBIpro:ZmGLK1-3-3	1.449	0.468	0.74
ZmUBIpro:ZmGLK1-3-4	0.562	0.702	0.8			ZmUBIpro:ZmGLK1-3-4	1.285	0.531	0.75
Mean	1.141	0.67425	0.7975			Mean	1.7465	0.5065	0.7325
SE	0.253772	0.0133065	0.00478714			SE	0.224347	0.0160857	0.00853913
p-value	0.688488	0.0379113	0.597965			p-value	0.0563336	0.345002	0.139133
ZmUBIpro:ZmG2-2-1	1.365	0.698	0.81			ZmUBIpro:ZmG2-2-1	1.748	0.641	0.8
ZmUBIpro:ZmG2-2-2	0.836	0.703	0.82			ZmUBIpro:ZmG2-2-2	2.471	0.551	0.79
ZmUBIpro:ZmG2-2-3	1.201	0.724	0.79			ZmUBIpro:ZmG2-2-3	3.004	0.627	0.78
ZmUBIpro:ZmG2-2-4	1.154	0.715	0.82			ZmUBIpro:ZmG2-2-4	3.079	0.667	0.77
Mean	1.139	0.71	0.81			Mean	2.5755	0.6215	0.785
SE	0.110662	0.00587367	0.00707107			SE	0.307246	0.0249182	0.00645497
p-value	0.397528	0.00857242	0.140647			p-value	0.00708382	0.00494698	0.000191071
ZmUBIpro:ZmG2-3-1	1.14	0.685	0.82			ZmUBIpro:ZmG2-3-1	1.886	0.586	0.8
ZmUBIpro:ZmG2-3-2	1.364	0.651	0.77			ZmUBIpro:ZmG2-3-2	3.111	0.652	0.81
ZmUBIpro:ZmG2-3-3	1.589	0.721	0.82			ZmUBIpro:ZmG2-3-3	2.67	0.682	0.81
ZmUBIpro:ZmG2-3-4	1.057	0.683	0.82			ZmUBIpro:ZmG2-3-4	2.517	0.622	0.81
Mean	1.2875	0.685	0.8075			Mean	2.546	0.6355	0.8075
SE	0.119597	0.0143062	0.0125			SE	0.253483	0.0205487	0.0025
p-value	0.116215	0.0220901	0.351459			p-value	0.00405029	0.00161182	3.86849e-05

## Sheet: Fig. 2g-j
	Fv/Fm value
High light
H2O	0h				1h				2h				3h				4h
WT	0.84	0.83	0.84	0.84	0.67	0.68	0.72	0.71	0.58	0.66	0.65	0.64	0.49	0.54	0.54	0.53	0.55	0.55	0.55	0.52
ZmUBIpro:ZmGLK1-2	0.84	0.84	0.81	0.84	0.72	0.79	0.75	0.72	0.73	0.73	0.7	0.72	0.65	0.65	0.67	0.66	0.6	0.54	0.67	0.58
ZmUBIpro:ZmGLK1-3	0.84	0.82	0.84	0.83	0.74	0.73	0.75	0.7	0.67	0.65	0.64	0.66	0.63	0.59	0.64	0.63	0.6	0.62	0.58	0.65
ZmUBIpro:ZmG2-2	0.83	0.83	0.83	0.84	0.75	0.77	0.67	0.75	0.73	0.69	0.64	0.76	0.64	0.56	0.62	0.61	0.59	0.57	0.61	0.61
ZmUBIpro:ZmG2-3	0.82	0.84	0.84	0.84	0.77	0.7	0.77	0.76	0.71	0.74	0.78	0.68	0.6	0.69	0.67	0.66	0.63	0.62	0.66	0.64
Lincomycin	0h				1h				2h				3h				4h
WT	0.83	0.84	0.84	0.83	0.47	0.63	0.51	0.54	0.31	0.32	0.33	0.32	0.22	0.18	0.2	0.24	0.18	0.16	0.19	0.18
ZmUBIpro:ZmGLK1-2	0.83	0.81	0.84	0.83	0.58	0.53	0.6	0.57	0.45	0.44	0.42	0.45	0.43	0.41	0.3	0.39	0.22	0.24	0.32	0.27
ZmUBIpro:ZmGLK1-3	0.81	0.84	0.84	0.83	0.57	0.52	0.52	0.54	0.48	0.42	0.48	0.47	0.36	0.31	0.37	0.35	0.26	0.24	0.19	0.24
ZmUBIpro:ZmG2-2	0.84	0.84	0.83	0.84	0.52	0.59	0.55	0.56	0.59	0.42	0.51	0.52	0.41	0.42	0.49	0.45	0.29	0.33	0.37	0.34
ZmUBIpro:ZmG2-3	0.83	0.83	0.83	0.83	0.62	0.59	0.53	0.58	0.48	0.49	0.59	0.52	0.4	0.46	0.48	0.45	0.35	0.33	0.4	0.37
Recovery
H2O	0h				1h				2h				3h				12h
WT	0.55	0.55	0.55	0.52	0.64	0.62	0.67	0.67	0.7	0.71	0.68	0.7	0.69	0.72	0.72	0.69	0.82	0.81	0.83	0.83
ZmUBIpro:ZmGLK1-2	0.6	0.54	0.67	0.58	0.65	0.68	0.66	0.67	0.69	0.77	0.7	0.75	0.73	0.75	0.76	0.76	0.81	0.8	0.82	0.76
ZmUBIpro:ZmGLK1-3	0.6	0.62	0.58	0.65	0.68	0.72	0.73	0.71	0.76	0.7	0.72	0.74	0.77	0.77	0.71	0.75	0.82	0.82	0.82	0.85
ZmUBIpro:ZmG2-2	0.59	0.57	0.61	0.61	0.76	0.68	0.73	0.78	0.77	0.76	0.71	0.75	0.74	0.74	0.76	0.78	0.8	0.81	0.81	0.82
ZmUBIpro:ZmG2-3	0.63	0.62	0.66	0.64	0.67	0.68	0.73	0.78	0.68	0.79	0.74	0.74	0.74	0.74	0.68	0.71	0.81	0.82	0.83	0.83
Lincomycin	0h				1h				2h				3h				12h
WT	0.18	0.16	0.19	0.18	0.18	0.2	0.23	0.26	0.28	0.18	0.24	0.24	0.23	0.25	0.25	0.14	0.27	0.4	0.33	0.34
ZmUBIpro:ZmGLK1-2	0.22	0.24	0.32	0.27	0.285	0.325	0.242	0.219	0.231	0.2	0.28	0.24	0.344	0.285	0.353	0.33	0.42	0.39	0.45	0.42
ZmUBIpro:ZmGLK1-3	0.26	0.24	0.19	0.24	0.22	0.21	0.29	0.3	0.239	0.24	0.263	0.26	0.26	0.355	0.366	0.244	0.53	0.43	0.39	0.45
ZmUBIpro:ZmG2-2	0.29	0.33	0.37	0.34	0.32	0.338	0.337	0.34	0.324	0.265	0.274	0.29	0.34	0.24	0.242	0.438	0.43	0.52	0.4	0.45
ZmUBIpro:ZmG2-3	0.35	0.33	0.4	0.37	0.368	0.353	0.34	0.3	0.382	0.245	0.305	0.31	0.35	0.452	0.31	0.278	0.51	0.46	0.37	0.43

## Sheet: Fig. 3a
Fv/Fm
	WT	ZmUBIpro:ZmGLK1-2	ZmUBIpro:ZmGLK1-3	ZmUBIpro:ZmG2-2	ZmUBIpro:ZmG2-3
09:00:00	0.77	0.74	0.79	0.82	0.74
	0.75	0.75	0.78	0.71	0.77
	0.8	0.8	0.7	0.82	0.79
	0.78	0.74	0.78	0.77	0.77
Mean	0.775	0.7575	0.7625	0.78	0.7675
SE	0.0104083	0.0143614	0.0209662	0.0261406	0.0103078
p-value	1	0.365417	0.619216	0.867742	0.626951
11:00:00	0.73	0.74	0.77	0.72	0.65
	0.73	0.7	0.73	0.74	0.74
	0.75	0.77	0.72	0.7	0.7
	0.64	0.8	0.76	0.7	0.75
Mean	0.7125	0.7525	0.745	0.715	0.71
SE	0.0246221	0.02136	0.0119024	0.00957427	0.0227303
p-value	1	0.266601	0.295755	0.929284	0.942969
13:00:00	0.56	0.58	0.59	0.55	0.6
	0.58	0.62	0.63	0.6	0.66
	0.47	0.61	0.68	0.58	0.69
	0.47	0.62	0.66	0.65	0.68
Mean	0.52	0.6075	0.64	0.595	0.6575
SE	0.0291548	0.00946485	0.0195789	0.0210159	0.0201556
p-value	1	0.0518545	0.0175102	0.0866083	0.0102764
15:00:00	0.54	0.7	0.67	0.68	0.69
	0.74	0.61	0.6	0.55	0.62
	0.53	0.58	0.69	0.6	0.62
	0.57	0.65	0.73	0.65	0.58
Mean	0.595	0.635	0.6725	0.62	0.6275
SE	0.0490748	0.0259808	0.0271953	0.0285774	0.0228674
p-value	1	0.506522	0.229441	0.678794	0.578906
17:00:00	0.79	0.7	0.81	0.72	0.74
	0.78	0.77	0.77	0.75	0.75
	0.79	0.81	0.81	0.74	0.75
	0.77	0.78	0.75	0.72	0.75
Mean	0.7825	0.765	0.785	0.7325	0.7475
SE	0.00478714	0.0232737	0.015	0.0075	0.0025
p-value	1	0.510956	0.882336	0.00232287	0.0018899

## Sheet: Fig. 3b
NPQ
	WT	ZmUBIpro:ZmGLK1-2	ZmUBIpro:ZmGLK1-3	ZmUBIpro:ZmG2-2	ZmUBIpro:ZmG2-3
09:00:00	2.53	2.87	2.82	2.88	2.61
	2.62	3.05	3.16	2.22	2.24
	2.9	3.5	3.56	2.65	3.06
	2.7	3.75	3.05	2.42	3.02
Mean	2.6875	3.2925	3.1475	2.5425	2.7325
SE	0.0788855	0.202006	0.15467	0.142734	0.193105
p-value	1	0.0508407	0.0509787	0.417323	0.839819
11:00:00	2.83	3.85	3.53	3.1	2.98
	2.61	3.16	3.59	3.02	3.65
	3.77	3.12	3.76	3.88	3.79
	3.55	3.91	3.62	3.95	3.59
Mean	3.19	3.51	3.625	3.4875	3.5025
SE	0.278687	0.214126	0.048734	0.247769	0.179136
p-value	1	0.399875	0.216612	0.455795	0.387911
13:00:00	3.13	3.07	3.15	3.34	3
	3.03	3.35	3.37	3.58	3.91
	3.27	3.46	3.26	3.14	3.38
	2.97	3.78	3.27	3.78	3.47
Mean	3.1	3.415	3.2625	3.46	3.44
SE	0.0655744	0.146771	0.0449768	0.139523	0.18686
p-value	1	0.119027	0.0931179	0.0757566	0.166337
15:00:00	2.93	3.12	3.04	3.66	3.63
	2.4	3.32	2.77	2.69	3.11
	3.05	3.14	3.26	3.11	3.31
	3.21	3.3	3.03	3.79	3.43
Mean	2.8975	3.22	3.025	3.3125	3.37
SE	0.17547	0.0522813	0.100208	0.254505	0.108934
p-value	1	0.16247	0.557052	0.233821	0.0707069
17:00:00	2.34	1.77	2.92	1.95	2.91
	1.7	2.4	2.39	2.17	2.55
	1.71	2.27	2.02	1.72	1.9
	1.92	2.3	2.95	2.34	2.48
Mean	1.9175	2.185	2.57	2.045	2.46
SE	0.149687	0.141097	0.223942	0.134567	0.209085
p-value	1	0.241333	0.057706	0.550068	0.0842055

## Sheet: Fig. 3c-d
	Time	09:00:00			11:00:00			13 PM			15 PM			17 PM
		Photo	Cond		Photo	Cond		Photo	Cond		Photo	Cond		Photo	Cond
	WT	21.2884	0.658375		23.4265	0.568915		17.2925	0.284577		14.2102	0.249067		14.5965	0.257149
		17.6816	0.606244		24.7693	0.665732		18.3653	0.296191		14.1668	0.236887		18.782	0.390263
		20.6757	0.54215		20.2662	0.39011		20.4106	0.346923		20.4162	0.396737		19.4881	0.380819
		21.361	0.535563		17.9484	0.409748		18.3738	0.268605		20.0992	0.320339		16.5732	0.273969
		18.8268	0.705856		20.4751	0.3994		18.6105	0.299074		19.7433	0.332207		15.76	0.244967
		21.3204	0.495408		21.3771	0.486781		0.651522	0.0169222		17.7272	0.307047		17.04	0.309433
	Mean	20.1923	0.590599		1.21473	0.0555357		1	1		1.44858	0.029273		0.918018	0.0314457
	SE	0.638797	0.0329444		1	1					1	1		1	1
	p-value	1	1
	ZmUBIpro:ZmGLK1-2	25.4837	0.713255		26.133	0.926489		20.1613	0.462451		21.8593	0.405311		21.0037	0.424817
		25.123	0.895831		26.6474	0.9434		21.5123	0.797145		21.653	0.634693		22.9851	0.545975
		24.1104	0.855717		26.7871	0.939082		24.7917	0.823889		23.9224	0.882038		22.6403	0.627805
		25.0475	0.72354		22.4608	0.725604		23.0158	0.677195		24.6878	0.807654		17.0851	0.417557
	Mean	24.9411	0.797086		23.7298	0.776954		18.383	0.337702		22.8165	0.693785		19.9988	0.475783
	SE	0.29281	0.0462104		25.1516	0.862306		23.0026	0.80352		22.9878	0.684696		20.7426	0.498387
	p-value	0.000295147	0.0111497		0.869976	0.0461318		21.8111	0.650317		0.585154	0.0820675		1.06369	0.0396677
					0.038346	0.000911971		0.936626	0.0834468		0.0183938	0.007464		0.0304844	0.00631398
								0.0232447	0.00773405
	ZmUBIpro:ZmGLK1-3	20.9609	0.908846		23.2017	0.5556		18.8886	0.345953		21.5059	0.613449		15.691	0.365154
		23.2535	0.776154		24.1094	0.656111		23.2315	0.575336		23.4882	0.458105		16.2811	0.288722
		22.413	0.728023		25.8839	0.71305		23.803	0.52747		20.9931	0.467914		21.3035	0.455079
		22.9257	0.600483		24.322	0.57853		23.6215	0.53368		21.7059	0.419567		20.3708	0.45939
	Mean	22.3883	0.753376		24.3793	0.625823		22.3862	0.495609		21.9233	0.489759		18.6681	0.310054
	SE	0.506255	0.0637107		0.557292	0.0361638		1.17193	0.0510047		0.542804	0.0425298		19.7437	0.313659
	p-value	0.0273318	0.0768396		0.0694848	0.0768539		0.0400438	0.0253083		0.0415526	0.0138197		18.6764	0.365343
														0.923065	0.0308201
														0.240744	0.236546
	ZmUBIpro:ZmG2-2	24.351	0.632661		24.478	1.03019		24.9952	0.742426		21.5988	0.606702		22.4808	0.47367
		22.8897	0.855501		25.5101	0.984114		24.5038	0.917994		25.5856	0.756149		20.9238	0.391121
		22.2131	0.609117		27.9742	1.06271		25.4868	0.802107		23.8748	0.557292		20.2312	0.436428
		24.1627	0.728799		23.6908	1.16364		24.7247	0.736105		22.1208	0.516084		20.9676	0.695668
		22.8853	0.93374		24.0503	0.895818		26.565	0.696358		28.2634	0.739029		21.1508	0.499222
	Mean	23.3004	0.751964		25.1407	1.02729		25.2551	0.778998		24.1344	0.821926		0.474308	0.067622
	SE	0.410518	0.0628242		0.771223	0.0441603		0.36626	0.0386397		24.263	0.666197		0.00764565	0.0595656
	p-value	0.00326892	0.062325		0.0356526	8.05754e-05		0.000355897	5.50548e-05		0.993425	0.0501934
											0.00682646	0.000286871
	ZmUBIpro:ZmG2-3	21.6408	0.735414		25.7115	0.843269		25.0111	0.748623		22.5164	0.501064		18.6626	0.383751
		21.3061	0.709353		23.6292	0.737081		24.2117	0.802426		23.4738	0.532796		20.199	0.475232
		24.2919	0.849197		23.1456	0.846514		24.7752	0.901297		24.5466	0.666352		22.6715	0.531221
		22.0472	0.701374		25.0017	0.906417		25.0459	0.82513		24.0922	0.629529		21.5307	0.622502
		21.2017	0.676685		24.9532	0.926499		24.761	0.819369		25.4152	0.646788		21.2808	0.511974
	Mean	22.0975	0.734404		24.4883	0.851956		0.19271	0.031672		25.1706	0.711448		20.869	0.504936
	SE	0.568121	0.0301898		0.47523	0.0330334		0.0014637	5.28538e-05		24.2025	0.614663		0.677265	0.0388139
	p-value	0.0528161	0.0105279		0.0608492	0.000993213					0.44393	0.0331156		0.0112794	0.0048416
											0.00885311	6.61683e-05

## Sheet: Fig. 3e-h
Time	Name	Content (μg/g FW)							(A+Z)/(V+A+Z)%
		Violaxanthin	Antheraxanthin	Zeaxanthin	Neoxanthin	Lutein	β-Carotene	V+A+Z
08:00:00	WT	100.172	15.3467	553.075	162.795	264.462	1307.94	668.594	85.0174
		99.7464	16.4808	543.116	162.863	267.761	1269.19	659.343	84.8719
		100.663	14.9281	543.008	153.11	256.763	1219.69	658.599	84.7155
	Mean	100.194	15.5852	546.399	159.589	262.995	1265.61	662.179	84.8683
	SE	0.458826	0.803371	5.78106	5.61129	5.64394	44.2346	5.56801	0.150981
	p-value	1	1	1	1	1	1	1	1
	ZmUBIpro:ZmGLK1-3	103.572	16.3186	579.66	167.412	302.287	1399.44	699.55	85.1945
		100.779	18.8765	583.184	168.787	309.189	1304.32	702.84	85.6612
		107.171	16.7601	576.298	170.92	304.76	1327.83	700.229	84.6948
	Mean	103.841	17.3184	579.714	169.04	305.412	1343.86	700.873	85.1835
	SE	3.20464	1.36729	3.44335	1.76722	3.49653	49.5459	1.73659	0.483265
	p-value	0.185288	0.148015	0.00240719	0.0889259	0.000957417	0.111748	0.00382417	0.377681
	ZmUBIpro:ZmG2-3	125.22	24.0619	582.169	198.692	315.373	1702.6	731.451	82.8806
		126.359	27.8637	622.376	203.653	362.687	1775.09	776.599	83.7292
		129.59	24.0704	600.191	207.436	352.772	1589.01	753.852	82.8096
	Mean	127.057	25.332	601.579	203.26	343.611	1688.9	753.968	83.1398
	SE	2.26707	2.19253	20.1393	4.38505	24.9515	93.7954	22.5741	0.511657
	p-value	0.00168294	0.00945894	0.0334698	0.000596118	0.0257093	0.00689084	0.0152412	0.0209186
00:00:00	WT	112.653	28.0335	664.008	146.519	446.109	1464.27	804.694	86.0006
		116.744	27.8297	651.899	145.107	443.681	1496.71	796.473	85.3423
		114.97	26.1477	678.072	147.904	452.056	1470.46	819.19	85.9654
	Mean	114.789	27.337	664.66	146.51	447.282	1477.15	806.786	85.7694
	SE	2.05188	1.03492	13.0984	1.39867	4.30874	17.2206	11.5018	0.37028
	p-value	1	1	1	1	1	1	1	1
	ZmUBIpro:ZmGLK1-3	117.351	22.8685	707.037	151.395	459.418	1363.53	847.256	86.1493
		116.565	22.6997	713.705	150.535	457.17	1355.38	852.97	86.3342
		111.311	22.0016	671.311	148.215	449.75	1351.23	804.623	86.1661
	Mean	115.076	22.5233	697.351	150.048	455.446	1356.71	834.95	86.2165
	SE	3.28427	0.459595	22.7963	1.64524	5.05945	6.25771	26.4186	0.10224
	p-value	0.905336	0.0068408	0.114892	0.0483809	0.102209	0.0031284	0.197902	0.164294
	ZmUBIpro:ZmG2-3	130.619	27.7529	735.938	170.637	508.422	1262.3	894.31	85.3944
		127.855	29.4194	722.095	171.676	498.755	1295.8	879.37	85.4606
		119.692	25.2817	687.878	169.949	479.524	1234.13	832.852	85.6286
	Mean	126.056	27.4847	715.303	170.754	495.567	1264.08	868.844	85.4945
	SE	5.6815	2.08188	24.7394	0.869375	14.7103	30.8737	32.0528	0.120746
	p-value	0.0617108	0.919472	0.0510087	5.98786e-05	0.0223797	0.00154414	0.0650408	0.32714
18:00:00	WT	108.809	12.9944	491.416	181.956	273.887	1304.99	613.22	82.2561
		109.729	12.3213	487.672	177.817	287.097	1300.17	609.723	82.0034
		112.774	12.2035	498.43	180.141	271.08	1391.67	623.408	81.91
	Mean	110.437	12.5064	492.506	179.971	277.355	1332.28	615.45	82.0565
	SE	2.07517	0.4267	5.46104	2.07466	8.55292	51.4962	7.10984	0.179014
	p-value	1	1	1	1	1	1	1	1
	ZmUBIpro:ZmGLK1-3	103.687	20.355	544.417	162.116	338.815	1446.82	668.46	84.4886
		104.189	19.7034	553.715	167.009	314.772	1378.99	677.608	84.624
		102.602	20.3722	543.643	178.179	303.119	1401.87	666.617	84.6086
	Mean	103.493	20.1435	547.258	169.101	318.902	1409.23	670.895	84.5737
	SE	0.811286	0.381272	5.60489	8.23356	18.2029	34.5102	5.88592	0.0740983
	p-value	0.0178789	2.29947e-05	0.00026703	0.14248	0.0407372	0.107876	0.00057424	0.000406932
	ZmUBIpro:ZmG2-3	120.092	24.7286	625.897	195.412	337.113	1493.98	770.718	84.4182
		105.502	25.5396	685	195.616	343.988	1243.72	816.042	87.0715
		120.491	24.2362	635.909	207.514	349.889	1568.31	780.637	84.565
	Mean	115.362	24.8348	648.936	199.514	343.663	1435.34	789.132	85.3516
	SE	8.54087	0.658185	31.6314	6.92936	6.394	170.054	23.8265	1.49129
	p-value	0.424847	3.95999e-05	0.0115195	0.0309054	0.000631151	0.406606	0.0035822	0.0600575

[truncated: 3 more sheets: Fig. 4a, Fig. 4b-d, Fig. 4e]
