# Supplementary material for: Maize GOLDEN2-LIKE genes enhance biomass and grain yields in rice by improving photosynthesis and reducing photoinhibition
Source: Commun Biol. 2020 Apr 1;3:151. doi: 10.1038/s42003-020-0887-3 (PMC7113295; doi:10.1038/s42003-020-0887-3)
Supplement: Supplementary file 2 — Supplementary Data 2 [file 42003_2020_887_MOESM2_ESM.xlsx]

## Sheet: Fig. 5a
Plant height (cm)	WT	CK	ZmUBIpro:ZmGLK1-2	ZmUBIpro:ZmGLK1-3	ZmUBIpro:ZmG2-2	ZmUBIpro:ZmG2-3
	63.5	65	83	82	96.5	95.5
	71	57	86.5	80.5	85	103
	59.5	65	76	78.5	87	95
	66	64	78	80	98	98
	70	63	79	76.5	84	103
	68	68	87	87	98.5	97.5
	75	63	79.5	76.5	91	101
	66	60	83	78	82.5	98
	62.5	64	85.5	70.5	89	100
	71.5	76.5	94	74	91.5	100
	65	72	63	73	82	84.5
	67	68	64.5	74.5	91	90
	65.5	69.5	61	74	81.5	88.5
	64	65	65	71.5	80	84.5
	69.5	67	62	71	96.5	87.5
			56	81	87	88
			62	71.5	90	88.5
			66	83.5	90	85.5
			70	77.5	81	83.5
			64	73.5	83	92.5
						87.5
						80
						86
						86.5
						88.5
						84
						93.5
						84
						85.5
						97.5

## Sheet: Fig. 5b
Tiller number	WT	CK	ZmUBIpro:ZmGLK1-2	ZmUBIpro:ZmGLK1-3	ZmUBIpro:ZmG2-2	ZmUBIpro:ZmG2-3
	16	12	14	9	8	15
	12	14	15	9	9	14
	14	11	8	12	11	13
	11	10	17	14	8	13
	16	15	11	9	13	11
	14	14	9	17	8	15
	14	17	10	10	10	9
	16	15	12	14	11	7
	13	17	13	13	8	13
	9	16	10	11	12	16
	10	12	11	15	14	14
	12	14	11	11	8	12
	11	13	12	14	10	8
	13	15	13	13	12	8
	14	11	10	8	8	8
			16	15	9	12
			13	11	9	12
			10	11	11	9
			13	13	7	13
			8	11	8	12
						7
						8
						9
						11
						11
						9
						12
						10
						8
						9

## Sheet: Fig. 5c
Leaf area(cm2)	WT	CK	ZmUBIpro:ZmGLK1-2	ZmUBIpro:ZmGLK1-3	ZmUBIpro:ZmG2-2	ZmUBIpro:ZmG2-3
	26.5	19.42	23.98	24.44	47.08	42.12
	25.44	19.1	19.43	26.96	47.99	37.26
	20.11	20.19	16.23	24.99	45.39	44.9
	18.63	16	18.07	30.42	34.12	29.23
	19.71	17.59	18.7	32.74	32	35.88
	21.27	10.62	15.54	29.59	27.71	38.4
	24.43	17.26	17.3	25.84	40.03	31.89
	22.43	18.4	19.39	25.48	26.99	29.41
	18.58	22.16	20.2	30.84	26.63	30.33
	23	19.79	23.54	34.95	25.94	36.12
	23.9	20.88	26.09	28.09	31.54	30.08
	23.96	19.68	22.84	27.26	21.46	30.96
	25.56	18.26	17.11	26.25	41.2	41.04
	25.04	16.33	16.78	24.38	35.29	33.89
	25.06	14.53	14.22	24.62	34.18	38.24
	17.6		18.47	24.82	26.1	34.11
	23.78		25.86	28.01	18.12	25
	23.11		23.1	32.25	31.7	33.64

## Sheet: Fig. 5d
Leaf length (cm)	WT	CK	ZmUBIpro:ZmGLK1-2	ZmUBIpro:ZmGLK1-3	ZmUBIpro:ZmG2-2	ZmUBIpro:ZmG2-3
	27.4	20.5	24.3	27.8	42	37.7
	24.6	23	23.2	31	41.8	33.3
	21.6	26.4	21.3	25.6	39.1	38.3
	20	22.5	19.4	29.8	30.3	28.4
	23.4	20.8	24.3	33.1	31.3	33.9
	21.7	21.7	18.4	31.3	26.1	35
	25.8	21.4	19.1	24.5	40.9	30.5
	26	25.3	22.5	26.9	27.5	30.2
	23.2	28.2	20.7	28.5	25.3	30.6
	22.1	21.2	27.2	31.7	30	33.2
	23.7	23.7	26.7	29.4	29.6	29.3
	23.3	20.6	25.7	29	34.1	26.8
	28.98	25.3	23.3	28.2	35.7	35.2
	25.4	18.1	19.5	29.2	35.3	29.8
	28.4	19.3	19.1	25.9	37.2	32.2
	19.3		20.2	28	25.2	30.5
	24.2		25.9	28.1	23.3	28.2
	26.8		25.3	30.9	30	31.6

## Sheet: Fig. 5e
Leaf width (cm)	WT	CK	ZmUBIpro:ZmGLK1-2	ZmUBIpro:ZmGLK1-3	ZmUBIpro:ZmG2-2	ZmUBIpro:ZmG2-3
	1.4	1.6	1.4	1.3	1.6	1.5
	2	1.1	1.7	1.4	1.5	1.5
	1.3	1.2	1.2	1.3	1.5	1.6
	1.7	1.3	1.4	1.5	1.5	1.4
	1.8	1.5	1.2	1.3	1.4	1.4
	1.4	0.8	1.1	1.7	1.5	1.5
	1.4	1.1	1.2	1.5	1.4	1.5
	1.5	1.2	1.2	1.4	1.3	1.5
	1.6	1.2	1.3	1.6	1.4	1.5
	1.4	1.8	1.6	1.5	1.4	1.5
	1.3	1.6	1.4	1.4	1.4	1.4
	1.3	1.3	1.3	1.3	1.3	1.8
	1.2	1.1	1.2	1.5	1.6	1.6
	1.4	1.3	1.4	1.2	1.7	1.6
	1.3	1.2	1.4	1.4	1.3	1.6
	1.5		1.2	1.1	1.4	1.6
	1.4		1.5	1.5	1.2	1.4
	1.2		1.2	1.4	1.5	1.4

## Sheet: Fig. 5f
Straw weight (g)	WT	CK	ZmUBIpro:ZmGLK1-2	ZmUBIpro:ZmGLK1-3	ZmUBIpro:ZmG2-2	ZmUBIpro:ZmG2-3
	15.73	11.84	16.69	22.26	16.46	19.24
	10.08	11.19	9.35	7.7	15.29	22.07
	12.3	10	11.13	17.42	26.24	13.93
	15.95	12.6	15.04	10.49	11.35	28.24
	12.57	12.26	12.58	12.89	16.09	13.32
	18.15	16.89	12.4	16.26	19.94	21.67
	11.77	11.17	16.89	9.08	29.89	29.17
	12.35	13.06	19.77	20.63	12.35	16.55
	18.58	20.94	20.43	19.72	16.35	17.06
	17.65	11.63	10.01	19.9	23.18	29.73
	13.91	11.47	14.66	6.98	24.9	28.72
	11.76	13.4	14.69	14.93	20.42	11.37
	13.77	14.38	10.58	19.85	14.4	20.38
	11.03	16.82	16.13	8.17	21.03	33
	8.57	10.81	8.35	11.36	15.86	29.5
	6.49	16.97	19.42	17.03	10.76	17.07
	17.82	17.41	16.93	17.38	19.34	29.47
	15.36	13.82	11.35	16.83	17.41	13.68
	13.12	12.6	15.82	17.25	14.08	34.97
	14.74	7.46	11.82	16.74	10.71	25.83
	10.76	11.76	15.85	9.48	10.71	16.69
	8.31	8.11	14.4	11.49	14.86	16.97
	17.34	14.85	11.37	20.02	13.8	17.33
	23.12	11.23	15.45	15.26	14.13	21.94
	18.08	10.54	18.14	8.25	14.54	31.04
	11.98	14.46	15.46	15.24	11.89	12.39
	12.2	11.67	12.31	10.11	13.57	22.58
	15.57	19.08	18.39	14.31	21.07	13.9
	9.6		12.87	9	16.78
			15.26	8.37	12.09
			11.65	13.72	30.52
			11.17	14.54
			15.01	8.33
			19.42	16.46
			15.5	8.64
			12.67	19.97
			18.4	19.3
			13.38	15.28
			13.22
			17.87
			16.79

## Sheet: Fig. 6a
Panicle length (cm)	WT	CK	ZmUBIpro:ZmGLK1-2	ZmUBIpro:ZmGLK1-3	ZmUBIpro:ZmG2-2	ZmUBIpro:ZmG2-3
	13.6	12	13.9	14.5	12.9	14.6
	12.1	14	12.5	12.5	14.9	14.9
	12.3	13.9	13	16	15.3	12.1
	12.7	14	11.3	15.4	14.5	15.1
	12.3	11.2	12.4	13	12.9	15.7
	13.1	13.3	13.2	11.5	12.7	16.3
	11.5	13.1	13.5	13.2	11.5	14.9
	13.7	10.8	12.9	13.7	14.6	14.2
	13.4	12.1	11.7	14.4	15.6	12.7
	12.4	12	13	13	12.1	15
	12.9	12.5	12.9	9.8	14.5	13.3
	13.9	12.5	14.3	14.7	14.8	12.8
	13.5	12.8	12.1	13.4	13.7	13.2
	11.5	12.5	12.4	11.9	14.6	12.6
	10	11.5	12.7	13.8	13.7	16.1
	12.4	10.2	12.6	14.1	14.5	14.4
	14.2	12.6	11.7	11.7	15.1	14.8
	13.1	12.1	12.1	13.2	14.7	15.3
	10.2	11.5	15.4	13.3	14.1	12.8
	14	12.6	11.3	13.5	13.5	15.9
	12.3	10.8	12.1		15.5	14
	12.7	10.02	11.5		14.1	14.2
	13.4	12.7	12.3		14	14.7
	13.6	9.8	13.4		14.6	16
		12.6	11.2		15.4	15.2
		11.7	12.3		14.3	14
		12.3	14.2		14.2	15.5
		12.6	13.4		14.2	16.2
			12.7		14.5	16.5
			13.9		14.3	13.8
			13.3		14.2	15.6
			14.5		15.3	15
			10.6		15.8	13
			13		14.9	13.9
			12.5		14	12.8
			11.9			14.4
			13			12.3
			13.6			13
			12.6
			13

## Sheet: Fig. 6b
Panicle weight (g)	WT	CK	ZmUBIpro:ZmGLK1-2	ZmUBIpro:ZmGLK1-3	ZmUBIpro:ZmG2-2	ZmUBIpro:ZmG2-3
	0.813	0.788	1.743	1.24	1.389	1.432
	0.998	0.838	1.148	1.386	1.205	1.279
	1.085	0.627	1.104	1.518	1.533	1.402
	1.334	0.874	1.315	1.294	1.53	1.831
	0.75	1.032	1.591	1.378	1.562	1.149
	1.393	0.953	1.093	1.649	0.981	1.438
	0.905	0.753	1.214	1.145	0.97	1.306
	1.185	1.32	0.776	1.049	0.898	0.724
	1.063	1.121	1.001	1.504	1.371	0.832
	1.176	1.07	0.884	0.972	1.17	1.649
	1.049	1.29	0.978	1.208	0.85	1.517
	0.864	1.233	1.502	1.388	1.458	1.96
	0.739	0.821	0.8	1.185	1.724	1.633
	0.913	1.005	0.966	1.452	1.633	1.357
	1.26	1.381	0.77	1.148	1.209	1.744
	1.021	0.935	0.939	1.72	0.995	1.53
	0.795	1.366	1.074	1.441	1.529	1.736
	1.191	1.454	0.909	1.088	1.168	1.497
	0.886	1.147	0.795	1.12	1.274	1.766
	0.898	0.868	0.626	1.158	1.243	1.472
	0.794	0.75	0.86	1.172	1.388	1.865
	1.052	0.639	0.892	1.097	1.358	1.612
	1.206	1.198	0.791	1.492	1.204	1.617
	0.927	0.828	1.077	1.882	1.622	1.956
	1.41	0.704	0.857	1.205	1.3	2.072
	1.242		1.141	1.159	1.33	1.104
	1.46		1.062	1.473	2.009	1.848
	1.324		1.118	1.149	1.515	1.513
	1.354		1.083	1.34	1.51	1.589
	1.07		0.896	1.337	1.338	0.915
	1.638		0.982	1.264	1.356	1.213
	0.763		1.573	1.043	1.208	1.184
	1.638		1.437	1.127	1.266	1.219
	1.03		1.781	1.24	1.539	0.824
	1.115		0.99	1.497	1.464	1.399
	1.283		1.385	1.75	1.442	1.986
	0.94		1.48	1.566	1.196	1.225
	1.308		1.289	1.015	1.09	0.933
	0.966		1.691	1.804	1.992	1.788
	1.126		1.875	1.636	1.26	1.679
	0.79		1.362	1.569	1.757	1.028
	0.857		1.15	1.659	1.98	1.43
	1.102		1.344	1.456	1.613	1.063
	0.963		1.659	1.191	1.979	1.29
	1.255		1.515	1.459	1.742	1.212
	0.933		1.088	1.264	1.611	1.324
	1.382		1.733	1.392	1.859	1.31
	1.082		1.703	1.265	1.477	1.442
	1.05		1.139	1.937	1.532	1.713
			1.332	1.553	1.883	2.09
			1.473		1.837	1.638
			1.885		1.816	1.301
			1.173		1.418	1.403
			0.904		1.096	1.325
			1.338		1.516	0.931
					1.035	1.617
					1.73	1.433
					1.32	1.178
					1.121	1.087
					1.07	1.208
					1.29	1.071
					1.233	0.895
					1.381	1.613
					1.492	0.962
					1.286	1.028
					1.415	1.068
					1.366	1.759
					1.454	1.169
					1.147	1.232
					1.064	1.594
					1.224	1.185
					1.085	1.04
					1.334	1.455
					1.393	1.195
					1.185	1.318
					1.063	1.236
					1.176	2.2129
					1.049	1.502
					1.589	2.108
					1.409	1.184
					1.344	1.412
					1.371
					1.43
					1.191
					1.3
					1.15
					1.139
					1.189
					1.052
					1.206
					0.927
					1.41
					1.242
					1.46
					1.324
					1.354
					1.07
					1.638
					0.763
					1.638
					1.03
					1.115
					1.283
					0.94
					1.308
					0.966
					1.126
					1.164
					1.235
					1.512
					1.386

## Sheet: Fig. 6c
Seed number per panicle	WT	CK	ZmUBIpro:ZmGLK1-2	ZmUBIpro:ZmGLK1-3	ZmUBIpro:ZmG2-2	ZmUBIpro:ZmG2-3
	62	35	97	89	94	126
	56	42	58	65	106	135
	49	62	65	92	117	123
	63	56	64	66	128	123
	63	45	80	52	78	109
	69	50	72	56	110	99
	46	47	49	46	96	118
	68	47	43	82	79	74
	50	46	51	73	118	79
	64	45	40	74	102	107
	102	39	104	57	131	108
	52	48	102	86	107	154
	96	35	42	67	118	113
	56	56	56	55	86	102
	62	49	66	56	98	120
	105	52	59	64	125	88
	48	58	56	99	119	131
	72	49	48	70	107	117
	72	36	47	57	89	129
	39	37	33	53	97	129
	108	41	57	82	116	121
	42	45	57	58	81	85
	57		59	59	90	130
	57		92	63	102	142
	90		52	79	111	138
	62		76	80	107	117
	49		68	101	69	121
	55		71	88	93	141
	47		71	61	134	134
	68		55	69	93	118
	59		91	66	102	112
	68		89	93	102	103
	67		90	74	87	116
	61		106	57	79	100
	60		72	93	49	120
	65		89	75	116	129
	65		77	68	96	118
	52		101	52	111	96
	52		96	66	111	106
	61		121	78	86	122
	57		86	94	80	89
	45		100	53	124	118
	46		68	88	107	116
	63		98	84	105	81
	59		92	69	105	133
	69		103	72	99	127
	58		96	49	85	123
	58		100	58	101	116
	56		98	92	111	140
	69		94	81	95	131
	57		90	112	115	127
	86		114	61	97	112
	40		79	54	113	122
	48			60	115	109
	61			81	106	56
	52			56	128	123
	59			74	129	127
	56			52	109	124
	64			73	118	92
	60			68	90	75
	70			54	99	79
	72			58	134	78
	69			51	99	111
	51			83	103	65
	62			73	107	78
	55			83	77	56
	57			87	81	114
	36			72	136	116
	41			96	91	95
	48			69	111	98
	43			71	119	52
	51			70	97	54
	57			68	105	120
	66			52	127	112
	65			74	122	95
	48			94	129	89
	59			71	127	125
	39			84	73	83
	43			99	140	152
	40				99	82
	42				93	117
	51				130	97
					120	81
					121
					64
					66

## Sheet: Fig. 6d
Seed yield per plant (g)	WT	CK	ZmUBIpro:ZmGLK1-2	ZmUBIpro:ZmGLK1-3	ZmUBIpro:ZmG2-2	ZmUBIpro:ZmG2-3
	12.08	9.61	10.16	18.52	14.29	14.67
	7.73	12.02	7.59	15.86	12.06	12.58
	4.23	10.86	8.59	7.22	13.82	11.66
	10.67	10.89	12.56	10.54	19.54	9.42
	14.92	12.34	14.23	7.51	18.42	21.77
	8.43	15.6	10.34	8.79	17.9	17.31
	9.22	13.29	14.15	8.61	11.48	23.11
	12.98	13.36	7.72	13.22	9.94	15.42
	13.21	12.27	17.72	15.12	17.28	14.25
	11.52	12.57	8.13	9.55	12.86	15.67
	13.05	11.74	10.3	10.27	12.62	10.56
	12.78	12.75	13.66	15.2	19.79	16.18
	16.79	15	12.76	12.61	14.11	10.86
	8.42	11.33	12.86	16.35	11.61	13.27
	5.64	11.01	16.24	6.98	14.76	12.95
	8.44	16.87	10.76	9.48	15.96	10.27
	8.56	16.15	12.39	18.33	16.11	17.32
	11.97	16.54	18.88	16.65	13.06	13.56
	9.66	7.71	8.62	17.97	22.64	13.47
	14.41	12.41	10.37	7.89	13.42	14.66
	5.77	6.04	11.16	7.72	17.63	17.02
	16.23	10.73	9.22	16.06	17.55	9.72
	9.27	12.02	9.85	19.14	10.9	18.95
	16.46	9.85	13.64	17.36	20.28	13.58
	12.36	15.76	9.73	16.03	16.51	18.06
	11.33	13.9	12.64	18.29	12.9	10.94
	13.79		8.77	13.98	16.37	20.93
	11.3		15.24	10.21	17.92	15.06
	11.86		16.36	15.67	17.96	14.08
	11.05		12.25	10.68	13.08	11.12
			21.07	12.12	12.75	9.42
			9.89	15.59	14.1	10.14
			9.76	13.58	12.55	20.35
			11.73	8.54	11.69
			19.22	15.02	19.45
					11.97
					19.57
					20.73
					15.29
					18.23
					16.72

[truncated: 1 more sheets: Fig. 6e]
