# Supplementary material for: Maize GOLDEN2-LIKE genes enhance biomass and grain yields in rice by improving photosynthesis and reducing photoinhibition
Source: Commun Biol. 2020 Apr 1;3:151. doi: 10.1038/s42003-020-0887-3 (PMC7113295; doi:10.1038/s42003-020-0887-3)
Supplement: Supplementary file 3 — Supplementary Data 3 [file 42003_2020_887_MOESM3_ESM.xlsx]

## Sheet: Fig. 5g
Plant height (cm)	WT	CK	ZmUBIpro:ZmGLK1-2	ZmUBIpro:ZmGLK1-3	ZmUBIpro:ZmG2-2	ZmUBIpro:ZmG2-3
	52	61	74	64	84	94
	73	72	87	75	79	99
	71	76	78	77	92	90
	69	55	79	74	89	94
	72	73	75	78	91	94
	70	66	67	58	88	84
	66	72	66	74	90	90
	65	76	76	74	90	90
	70	63	77	58	87	88
	66	68	78	74	90	94
	69	73	63	70	87	86
	61	64	73	81	90	100
	67	69	81	74	93	93
	69	56	80	71	92	90
	68	57	80	74	96	99
	70	78	72	73	93	91
	70	70	64	67	93	89
	69	67	79	73	87	91
	69	71	71	80	93	90
	64	70	56	65	89	91
	63	67	68	75	88	90
	72	64	75	72	88	100
	65	71	69	74	94	95
	70	77	70	73	98	87
	71	63	81	57	91	96
	69	69	65	72	91	93
	73	73	74	75	88	87
	68	61	73	69	95	90
	77		75	62	92	86
	70		61	79	94	89
	73		68	67	84	91
	77		77	73	92	96
	70		63	72	88	91
	73		74	70	90	89
	61		86	74	94	93
	65		70	76	89	85
	73		60	63	80	91
	67		80	65	98	88
	54		79	80	93
	68		74	65	99
	63		69	77	88
			65		87
			69		89
			62		95
			67		93
			61		89
			77		93
			76		89
			66		92

## Sheet: Fig. 5h
Tiller number	WT	CK	ZmUBIpro:ZmGLK1-2	ZmUBIpro:ZmGLK1-3	ZmUBIpro:ZmG2-2	ZmUBIpro:ZmG2-3
	13	12	23	11	18	15
	20	18	20	20	19	14
	23	26	15	14	15	13
	22	15	13	13	12	17
	15	18	10	23	15	11
	20	14	14	19	10	15
	14	24	24	15	15	20
	22	15	10	22	16	10
	16	22	16	13	10	12
	21	18	21	23	11	11
	19	20	16	27	14	10
	21	18	11	23	11	10
	19	14	19	16	11	12
	20	22	14	21	11	12
	20	22	10	13	14	15
	13	10	22	21	17	23
	14	8	16	14	15	10
	24	16	13	15	13	13
	20	8	22	20	14	11
	26	23	15	28	14	12
	17	20	18	19	12	21
	24	15	19	22	10	12
	21	23	13	15	11	11
	17	20	12	21	14	15
	18	15	18	17	18	12
	18		12	23	12	12
			15	15	12	16
			25	16	14	13
			18	26	11	18
			15	23	10
			17	24	16
			17	21	11
			19	23	19
			16	12	18
			23	19	13
			23	24	12
			18	24	10
			21	22	17
			13	19	14
			27	23	15
			20
			16
			20
			17
			22

## Sheet: Fig. 5i
Leaf area(cm2)	WT	CK	ZmUBIpro:ZmGLK1-2	ZmUBIpro:ZmGLK1-3	ZmUBIpro:ZmG2-2	ZmUBIpro:ZmG2-3
	20.54	24.44	24.21	29.34	35.22	36.84
	19.37	20.86	24.32	20.63	39.79	36.39
	22.79	24.32	23.83	26.01	30.31	33.58
	19.63	33.86	21.95	31.06	32.7	40.69
	22.47	23.62	20.92	33.32	42.11	33.64

## Sheet: Fig. 5j
Leaf length (cm)	WT	CK	ZmUBIpro:ZmGLK1-2	ZmUBIpro:ZmGLK1-3	ZmUBIpro:ZmG2-2	ZmUBIpro:ZmG2-3
	24.9	24	23.7	26.9	33.9	31.9
	21.5	24.8	25.4	21.6	42.4	39.6
	27.9	22.6	23.9	28.3	29.3	30
	22.8	32.2	23.7	28.6	29.3	41.2
	27	22.6	20.8	32.8	35.1	33.3

## Sheet: Fig. 5k
Leaf width (cm)	WT	CK	ZmUBIpro:ZmGLK1-2	ZmUBIpro:ZmGLK1-3	ZmUBIpro:ZmG2-2	ZmUBIpro:ZmG2-3
	1.2	1.3	1.4	1.4	1.5	1.6
	1.1	1.1	1.2	1.2	1.6	1.5
	1.3	1.4	1.3	1.3	1.4	1.6
	1.2	1.4	1.3	1.4	1.5	1.6
	1.2	1.3	1.2	1.3	1.6	1.5

## Sheet: Fig. 5l
Straw weight (g)	WT	CK	ZmUBIpro:ZmGLK1-2	ZmUBIpro:ZmGLK1-3	ZmUBIpro:ZmG2-2	ZmUBIpro:ZmG2-3
	6.97	17.13	15.3	17.13	21.95	16.23
	16.58	9.18	27.21	9.18	25.19	20.14
	15.99	4.71	11.87	14.05	16.74	12.87
	10.23	14.05	7.57	15.66	17.75	21.39
	3.89	15.66	6.92	8.15	18.08	23.73
	7.55	8.15	7.97	9.45	17.81	14.43
	18.72	9.45	13.73	11.98	12.56	16.33
	9.1	11.98	7.74	14.77	11.32	15.95
	7.63	14.77	15.46	12.33	12.85	17.11
	13.57	12.33	11.2	11.22	28.84	25.74
	12.46	11.22	20.91	13.97	17.9	22.23
	10.19	13.97	12.53	16.69	12.72	18.27
	11.25	16.69	15.65	22.15	12.89	17.89
	8.86	22.15	11.56	8.82	20.27	13.02
	10.37	8.82	3.88	13.07	12.72	14.54
	8.8	13.07	15.23	17.27	13.79	18.24
	13.07	17.27	12.14	25.99	13.01	18.99
	16.14	14.33	6.43	14.33	14.01	15.49
	14.57	12.19	13.73	29.54	19.56	27.83
	8.27	13.65	12.61	12.19	24.26	34
	22.73	13.37	12.28	13.65	20.34	28.75
	15.03	6.91	15.01	13.37	18.05	22.07
	8.34	15.05	7.72	6.91	17.66
	8.79	15.74	10.12	15.05	15.39
	10.57	16.89	12.31	15.74	16.18
	7.39	16.02	14.96	16.89	10.36
		15.89	14.66	16.02	19.79
		6.94	7.21	15.89	20.05
			11.26	6.94	16.31
			11.55		15.07
			9.88		18.53
			13.38		16.1
			15.79		14.69
			16.82		27.59
			22.27		8.7
			12.52		24.98
			9.27		26.75
			12.84		17.83
			11.74		13.07
			8.12		21.69
			13.86		18.59
			13.73		13.4
			16.15
			10.72

## Sheet: Fig. 6f
Panicle length (cm)	WT	CK	ZmUBIpro:ZmGLK1-2	ZmUBIpro:ZmGLK1-3	ZmUBIpro:ZmG2-2	ZmUBIpro:ZmG2-3
	14.2	12.7	14.9	13.7	16.2	16.7
	13.8	11.8	14.3	14.5	16.1	17
	13.5	12.3	14.3	14.1	16.4	16.4
	13.2	14.1	14.3	13.9	16.1	16.1
	13.1	13.8	14.2	14.2	16.1	16.8
	13	13.1	14.2	13.5	15.4	16.3
	13	12.4	13.9	13.3	14.7	15.4
	12.8	13.2	13.9	13.2	15.9	15.1
	12.7	13.3	13.9	12.8	15.2	15.4
	12.7	11.8	13.5	13	15.8	16.3
	12.6	13.1	13.1	13.3	15.8	15
	12.6	13.1	13	13.2	15.2	15.5
	12.6	13.4	12.8	13.5	15.4	15.9
	12.6	11.6	12.7	12.9	15	15.1
	12.5	13.6	12.7	13.2	15.1	16.3
	12.5	11.4	12.5	13.6	15.2	15.3
	12.4	12.7	12.5	12.9	15.5	15.5
	12.2	12.9	12.3	13.9	14.9	15.4
	12.2	12.3	12.3	13.2	14.9	15.7
	12.1	13.1	12.3	12.7	15.3	15.1
	12.1	11	12.2	13.9	15.2	15
	12	12.3	12.2	12.2	15.4	14.9
	12	11.3	12.1	13.5	15.9	14.8
	11.8	11.2	12.1	12.5	14.9
	11.7	11.4	12.1	12.3	15.3
	11.3	11.2	12	13.1	15.4
	11.2	12.4	12	13.2	15.1
	11.2	11.4	12	13.7	15.8
	10.8	13.1	12	12.4	15.1
		11.5	12	12.6	14.3
			12	12.1	14.8
			11.9	12.1	15.3
			11.9	11.2	14.8
			11.7	12.1	14.5
			11.7	11.9	14.8
			11.7	12.9	15.1
			11.6	11.9	14.3
			11.2	13.4	14.8
			11.1	11.6	14
			11.1	11.8	14.1
			10.8	11.7
			11.9	11.5
			11.2
			14.3

## Sheet: Fig. 6g
Panicle weight (g)	WT	CK	ZmUBIpro:ZmGLK1-2	ZmUBIpro:ZmGLK1-3	ZmUBIpro:ZmG2-2	ZmUBIpro:ZmG2-3
	1.87	1.8	2.35	2.66	3.56	3.52
	1.51	1.56	2.26	2.32	3.28	3.41
	1.4	1.34	2.24	2.3	3.25	3.38
	1.41	1.8	2.2	2.26	3.15	3.24
	1.42	2.06	2.16	2.18	3.1	3.12
	1.43	1.94	2.14	2.14	3.05	3.11
	1.47	2.08	2.14	2.11	3.04	3.07
	1.38	1.75	2.14	2	3.03	3
	1.27	2.1	2.1	1.97	3.01	2.99
	1.18	1.43	2.08	1.94	2.93	2.96
	1.55	1.65	2.08	1.93	2.88	2.95
	1.33	1.59	2.05	1.93	2.83	2.95
	1.2	1.88	1.93	1.9	2.83	2.95
	1.23	1.21	1.9	1.9	2.83	2.94
	1.39	1.83	1.88	1.89	2.81	2.9
	1.28	1.02	1.88	1.89	2.79	2.9
	1.34	1.59	1.87	1.87	2.75	2.82
	1.38	1.84	1.86	1.86	2.72	2.81
	1.28	1.39	1.85	1.82	2.71	2.7
	1.5	1.35	1.8	1.81	2.69	2.7
	1.14	1.23	1.77	1.8	2.68	2.49
	1.32	1.56	1.76	1.74	2.65	2.46
	1.22	1.06	1.74	1.72	2.63	2.32
	0.97	1.49	1.64	1.67	2.61
	0.94	0.98	1.61	1.66	2.6
	0.93	1.4	1.56	1.65	2.59
	1.03	1.47	1.55	1.65	2.58
	0.88	1.26	1.53	1.63	2.56
	0.88	1.77	1.53	1.63	2.52
		1.23	1.5	1.63	2.51
			1.5	1.57	2.5
			1.49	1.57	2.48
			1.49	1.53	2.31
			1.46	1.48	2.29
			1.43	1.43	2.22
			1.41	1.42	2.22
			1.4	1.34	2.14
			1.37	1.33	2.13
			1.29	1.29	2.07
			1.27	1.25	2.02
			1.21	1.2
			1.19	1.19
			1.19	1.03

## Sheet: Fig. 6h
Seed number per panicle	WT	CK	ZmUBIpro:ZmGLK1-2	ZmUBIpro:ZmGLK1-3	ZmUBIpro:ZmG2-2	ZmUBIpro:ZmG2-3
	123	165	216	142	375	422
	160	124	248	165	355	347
	154	198	165	159	405	360
	232	129	197	158	355	395
	192	193	163	184	320	355
	144	164	187	169	385	403
	137	134	213	144	248	347
	157	259	126	197	370	353
	160	131	138	258	369	414
	131	106	211	221	387	350
	160	150	249	155	267	391
	102	156	231	372	291	296
	150	156	134	322	304	376
	113	214	192	153	330	388
	106	182	189	249	266	384
	120	204	104	226	298	376
	140	168	214	182	332	298
	254	213	209	133	265	446
	166	247	163	155	361	397
	122	241	261	235	272	346
	167	163	186	233	339	309
	218	124	164	315	284	287
	136	133	266	265	304	296
		162	141	167	343	321
		140	151	251	314	337
		176	140	289	340	310
		163	129	267	318	339
		239	216	227	425	287
		189	258	220	262	296
			162	236	307	322
			259	253	321	285
			231	160	309	402
			216	146	378	228
			244	166	302	329
			279	205	256	289
			258	168	214	314
			137	169	360	316
			152	312	331	363
			140		366	333
			181		360	314
			166		342	308

## Sheet: Fig. 6i
Seed yield per plant (g)	WT	CK	ZmUBIpro:ZmGLK1-2	ZmUBIpro:ZmGLK1-3	ZmUBIpro:ZmG2-2	ZmUBIpro:ZmG2-3
	21.28	12.57	25.12	27.93	29.46	33.59
	20.68	12.52	24.47	24.6	26.8	31.37
	20.21	5.35	20.96	23.87	26.35	29.96
	19.13	10.08	19.3	23.69	25.57	27.59
	18.1	9.99	18.84	22.4	24.74	27.02
	17.73	12.97	18.21	21.2	22.46	26.66
	17.45	12.45	17.92	20.12	22.38	26.1
	17.09	13.14	17.62	19.52	21.02	25.73
	16.5	5.14	17.28	18.09	20.81	25.61
	16.37	10.51	16.5	17.36	20.43	25.07
	16.07	14.6	16.45	15.98	20.34	24.81
	15.93	12	16.44	15.84	19.89	24.76
	15.85	9.81	16.14	15.65	19.81	23.85
	14.01	9.27	15.41	15.44	19.13	23.37
	13.65	10.64	15.09	14.74	18.46	23.18
	12.65	9.88	14.82	13.46	17.47	23.06
	12.55	12	14.69	13.19	17.35	22.96
	11.37	15.93	13.94	13.18	16.45	22.86
	11.36	14.2	12.95	12.03	14.89	21.63
	11.08	9.33	12.87	11.98	13.67	21.44
	9.55	10.3	12.45	11.47		21.09
	8.29	16.58	12.39	10.68		21.02
	8.22	11.17	12.34	10.4		20.29
	6.16	24.03	11.99	9.88		19.53
	5.88	8.93	11.76	9.15		18.6
	5.3	13.85	11.68	8.87		17.76
		15.46	11.65	6.88		17.55
		8.05	11.52	6.42		17.33
		9.4	11.38			16.83
		9.01	11.01			16.74
		7.18	10.6			15.99
		17.3	10.59			15.82
		15.85	10.19			15.66
		12.82	9.71			15.58
		12.09	9.55			13.16
		17.52	8.64			12.43
		15.94	7.96			11.65
		16.75	7.78			10.98
		10.22				10.49
		10.58
		18.98
		11.31

[truncated: 1 more sheets: Fig. 6j]
