# Supplementary material for: Maize GOLDEN2-LIKE genes enhance biomass and grain yields in rice by improving photosynthesis and reducing photoinhibition
Source: Commun Biol. 2020 Apr 1;3:151. doi: 10.1038/s42003-020-0887-3 (PMC7113295; doi:10.1038/s42003-020-0887-3)
Supplement: Supplementary file 4 — Supplementary Data 4 [file 42003_2020_887_MOESM4_ESM.xlsx]

## Sheet: SuppTable 1
	Vcmax@25 °C	Mean	SE	p-value	Jmax@25 °C	Mean	SE	p-value	Rd	Mean	SE	p-value	TPU	Mean	SE	p-value
WT	32.95				57.75				3.1				10.9931
	31.7				57.06				2.94				11.401
	31.23	31.96	0.513258	1	50.32	55.0433	2.37005	1	3.05	3.03	0.0472582	1	11.5237	11.3059	0.160363	1
ZmUBIpro:ZmGLK1-2	32.39				61.93				2.99				11.0156
	33.92				67.32				4.27				12.584
	33.12	33.1433	0.441827	0.157088	58.22	62.49	2.64182	0.104679	2.57	3.27667	0.511251	0.677637	11.1888	11.5961	0.496464	0.625372
ZmUBIpro:ZmGLK1-3	34.72				63.05				3.81				12.0871
	31.93				54.83				2.88				11.5876
	33.93	33.5267	0.830268	0.197723	62.77	60.2167	2.69455	0.223972	2.13	2.94	0.485901	0.870456	12.0284	11.901	0.15764	0.0572183
ZmUBIpro:ZmG2-2	35.57				68.78				3.94				11.8535
	36.26				70.18				3.62				12.4683
	36.75	36.1933	0.342264	0.00385045	72.22	70.3933	0.998755	0.0127513	3.02	3.52667	0.26965	0.203954	12.3757	12.2325	0.191358	0.0217627
ZmUBIpro:ZmG2-3	38.89				64.47				4.67				14.0827
	38.15				74.57				2.97				13.0979
	37.58	38.2067	0.379224	0.000910013	70.36	69.8	2.92903	0.0187631	4.87	4.17	0.602771	0.198478	13.3757	13.5187	0.293155	0.00633711

## Sheet: SuppTable 2
BJ, 2017	Seed yield per plant (g)					Mean	SE	p-value
WT	25.07	21.88	16.27	28.98	15.39	21.518	2.58383	1
ZmUBIpro:ZmGLK1-2	30.08	20.36	20.86	25.79	28.72	25.162	1.98503	0.297936
ZmUBIpro:ZmGLK1-3	23.59	31.8	37.64	28.77	27.13	29.786	2.36874	0.0462792
ZmUBIpro:ZmG2-2	27.22	42.19	35.8	32.5	28.97	33.336	2.66112	0.0128916
ZmUBIpro:ZmG2-3	44.23	30.88	33.09	31.08	37.28	35.312	2.50892	0.00502559
HN, 2019	Seed yield per plot (g)
	Plot 1	Plot 2	Plot 3	Mean	SE	p-value
WT	698	547	823	689.333	79.7921	0.0139606
CK	552	608	835	665	86.5236	0.0176174
ZmUBIpro:ZmGLK1-2	1108	1089	1044	1080.33	18.9766	0.000228959
ZmUBIpro:ZmGLK1-3	1153	989	853	998.333	86.7282	0.00776331
ZmUBIpro:ZmG2-2	1354	1348	1460	1387.33	36.3746	0.000654933
ZmUBIpro:ZmG2-3	1429	1364	1724	1505.67	110.768	0.00551013

## Sheet: SuppFig. 1b
2-ΔΔCT	ZmGLK1					ZmG2
	Rep1	Rep2	Rep3	Mean	SD	Rep1	Rep2	Rep3	Mean	SD
WT	0	0	0	0	0	0	0	0	0	0
CK	0	0	0	0	0	0	0	0	0	0
ZmUBIpro:ZmGLK1-2	1.94054	1.2006	1.51842	1.55319	0.214307	0	0	0	0	0
ZmUBIpro:ZmGLK1-3	2.43396	1.90647	1.86684	2.06909	0.182796	0	0	0	0	0
ZmUBIpro:ZmG2-2	0	0	0	0	0	1.08739	1.21365	0.901393	1.06748	0.0906903
ZmUBIpro:ZmG2-3	0	0	0	0	0	1.99187	2.3969	1.69206	2.02694	0.204224

## Sheet: SuppFig. 3
Time	Name	Content (μg/g FW)
		Violaxanthin	Antheraxanthin	Neoxanthin	β-Carotene
08:00:00	WT	100.172	15.3467	162.795	1307.94
		99.7464	16.4808	162.863	1269.19
		100.663	14.9281	153.11	1219.69
	Mean	100.194	15.5852	159.589	1265.61
	SE	0.264903	0.463826	3.23968	25.5389
	p-value	1	1	1	1
	ZmUBIpro:ZmGLK1-3	103.572	16.3186	167.412	1399.44
		100.779	18.8765	168.787	1304.32
		107.171	16.7601	170.92	1327.83
	Mean	103.841	17.3184	169.04	1343.86
	SE	1.8502	0.789404	1.02031	28.6053
	p-value	0.185288	0.148015	0.0889259	0.111748
	ZmUBIpro:ZmG2-3	125.22	24.0619	198.692	1702.6
		126.359	27.8637	203.653	1775.09
		129.59	24.0704	207.436	1589.01
	Mean	127.057	25.332	203.26	1688.9
	SE	1.30889	1.26586	2.53171	54.1528
	p-value	0.00168294	0.00945894	0.000596118	0.00689084
00:00:00	WT	112.653	28.0335	146.519	1464.27
		116.744	27.8297	145.107	1496.71
		114.97	26.1477	147.904	1470.46
	Mean	114.789	27.337	146.51	1477.15
	SE	1.18465	0.59751	0.807524	9.94231
	p-value	1	1	1	1
	ZmUBIpro:ZmGLK1-3	117.351	22.8685	151.395	1363.53
		116.565	22.6997	150.535	1355.38
		111.311	22.0016	148.215	1351.23
	Mean	115.076	22.5233	150.048	1356.71
	SE	1.89617	0.265348	0.949878	3.61289
	p-value	0.905336	0.0068408	0.0483809	0.0031284
	ZmUBIpro:ZmG2-3	130.619	27.7529	170.637	1262.3
		127.855	29.4194	171.676	1295.8
		119.692	25.2817	169.949	1234.13
	Mean	126.056	27.4847	170.754	1264.08
	SE	3.28021	1.20198	0.501934	17.8249
	p-value	0.0617108	0.919472	5.98786e-05	0.00154414
18:00:00	WT	108.809	12.9944	181.956	1304.99
		109.729	12.3213	177.817	1300.17
		112.774	12.2035	180.141	1391.67
	Mean	110.437	12.5064	179.971	1332.28
	SE	1.1981	0.246355	1.19781	29.7313
	p-value	1	1	1	1
	ZmUBIpro:ZmGLK1-3	103.687	20.355	162.116	1446.82
		104.189	19.7034	167.009	1378.99
		102.602	20.3722	178.179	1401.87
	Mean	103.493	20.1435	169.101	1409.23
	SE	0.468396	0.220127	4.75365	19.9245
	p-value	0.0178789	2.29947e-05	0.14248	0.107876
	ZmUBIpro:ZmG2-3	120.092	24.7286	195.412	1493.98
		105.502	25.5396	195.616	1243.72
		120.491	24.2362	207.514	1568.31
	Mean	115.362	24.8348	199.514	1435.34
	SE	4.93107	0.380003	4.00067	98.1806
	p-value	0.424847	3.95999e-05	0.0309054	0.406606

## Sheet: SuppFig. 4
Starch grain number				Starch grain size (μm2)				Chloroplast number				Chloroplast size (μm2)
WT	ZmUBIpro:ZmGLK1-3	ZmUBIpro:ZmG2-3		WT	ZmUBIpro:ZmGLK1-3	ZmUBIpro:ZmG2-3		WT	ZmUBIpro:ZmGLK1-3	ZmUBIpro:ZmG2-3		WT	ZmUBIpro:ZmGLK1-3	ZmUBIpro:ZmG2-3
40	40	72		0.343	0.3325	0.605		10	11	13		0.708571	0.965714	1.11143
49	43	55		0.27	0.42	0.417		11	10	13		0.925714	1.01143	1.22571
45	28	47		0.269	0.22125	0.432		10	10	10		0.537143	0.802857	0.56
45	48	36		0.298	0.31125	0.552		12	12	12		0.617143	1.02286	1.31429
50	42	45		0.264	0.405	0.477		15	14	14		0.705714	1.01714	0.717143
42	50	101		0.265	0.27625	0.505		12	15	11		1.44857	1.16	1.19143
30	52	65		0.327	0.38	0.63		10	9	9		1.06571	0.991429	0.734286
46	25	66		0.485	0.25625	0.819		8	13	10		0.528571	1.08571	1.24857
28	48	58		0.211	0.325313	0.418		7	10	8		0.425714	1.02571	1.28857
30	24	60		0.28	0.23875	0.709		8	8	12		1.15429	1.04857	1.71429
35	46	51		0.297	0.25375	0.515		6	10	11		0.417143	0.982857	1.40571
34	45	69		0.304	0.395	0.739		13	12	8		0.92	0.894286	0.622857
28	51	35		0.327	0.2725	0.73		9	9	12		0.671429	1.11143	1.32286
32	39	60		0.207	0.2525	0.556		11	7	11		0.7	0.914286	0.831429
25	52	52		0.45125	0.33625	0.527		12	11	8		0.602857	0.92	1.20286
38	58	88		0.415	0.35375	0.575		8	8	15		0.742857	0.668571	0.88
30	38	70		0.35125	0.29125	0.531		10	9	13		0.845714	1.27429	1.34571
52	25	62		0.40375	0.299219	0.667		9	10	11		0.485714	0.945714	2.11429
42	75	112		0.31375	0.33875	0.435		13	8	14		0.651429	1.22857	2.58286
38	45	36		0.4075	0.26	0.828		12	11	15		0.948571	0.9	1.30571
	65	57		0.50375	0.23625	0.52			10	12		0.522857	1.15429	0.842857
		41		0.406607	0.35625	0.494			9	12		0.462857	1.04857	0.931429
		72		0.47125	0.3625	0.614			11	14		0.671429	1.06857	1.31143
				0.2225	0.2875	0.604				16		0.9	1.07143	1.24857
				0.49	0.33125	0.776						0.508571	0.774286	1.10857
				0.2875	0.625	0.887						0.768571	1.32571	1.13714
				0.1775	0.26375	0.594						0.871429	0.805714	0.46
				0.305	0.495	0.695						0.405714	0.968571	1.03429
				0.3625	0.255	0.383						0.454286	0.702857	0.991429
				0.4425	0.22	0.455						0.828571	0.734286	2.16571
				0.2625	0.40875	0.556							1.22	1.95143
				0.33	0.341538	0.523							0.974286	2.22286
				0.43875		0.405							1.45429	1.58857
				0.21375		0.439							1.44571	2.17429
				0.435		0.557							1.4	1.19143
				0.445		0.577								1.9
				0.26625		0.466								1.04286
						0.649
						0.375
						0.363
						0.499
						0.36
						0.609
						0.355
						0.352
						0.41
						0.511
						0.449
						0.438

## Sheet: SuppFig. 5
Normalized to median	Succinic acid	SE	Aconitic acid	SE	Isocitric acid	SE	Fumaric acid	SE	Glycine/Serine	SE
WT	0.430683	0.129605	0.878624	0.085684	0.819921	0.0889998	0.846203	0.0779158	0.932223	0.0949934
ZmUBIpro:ZmGLK1-2	1.13057	0.320328	1.07451	0.0503173	0.980774	0.123345	1.08345	0.047161	1.00932	0.0647459
ZmUBIpro:ZmGLK1-3	1.26903	0.20314	0.949691	0.0713813	0.965962	0.189057	1.0195	0.0447941	1.07673	0.0546949
ZmUBIpro:ZmG2-2	1.2925	0.272741	1.14693	0.0593112	1.25228	0.0754346	1.11024	0.0559688	1.01314	0.0902165
ZmUBIpro:ZmG2-3	1.22692	0.20125	1.16851	0.0845442	1.29697	0.0965929	1.20915	0.058231	0.996381	0.0776226

## Sheet: SuppFig. 6
	Temperature (°C)		Radiation (MJ m-2)
DAS (Day after sowing)	HN	BJ	HN	BJ
1	20	26	7.2419	18.8659
2	22	25.5	7.2426	11.662
3	23	25	7.2443	18.9378
4	24.5	20	7.2469	13.17
5	23.5	22.5	14.6895	26.2629
6	23.5	22	15.7068	17.5841
7	24	27	7.2605	8.8922
8	24.5	16	7.267	8.9152
9	25	18	7.2743	20.5806
10	24.5	22.5	7.2826	24.9773
11	24.5	25.5	9.5713	25.0064
12	23	24.5	7.302	26.492
13	24	23	7.3131	9.0191
14	24	25.5	7.3251	25.0861
15	24	21	7.338	26.5697
16	25	24	7.3518	28.053
17	24.5	27.5	7.3665	28.0755
18	26	28	11.2164	28.0968
19	26.5	28	15.0798	28.1168
20	22.5	23	15.1106	25.212
21	18.5	27.5	7.4341	12.0699
22	17.5	31.5	7.4531	28.1693
23	17	27.5	7.473	26.7217
24	19	25.5	7.4937	12.1064
25	21	25.5	8.8103	22.3586
26	22	20	7.5375	25.296
27	22	21.5	8.8615	9.2086
28	22.5	23	16.712	23.8517
29	23	24	18.0654	13.6143
30	24	20	20.7368	18.0118
31	22	25	7.6603	16.5539
32	25.5	24	9.004	25.3411
33	25.5	25	9.0349	12.1714
34	24.5	23.5	7.7427	16.5657
35	25	26	15.7361	16.5678
36	23	26	17.1186	9.2513
37	26	28.5	18.5095	25.3503
38	25.5	29	11.8774	26.8124
39	25.5	26	7.8927	28.2733
40	25	29.5	13.3101	12.1765
41	20.5	29.5	7.9569	25.3396
42	20	28	7.9897	18.0213
43	18.5	30	8.0231	9.2418
44	17.5	30.5	10.782	16.5482
45	18.5	28.5	8.0912	26.7748
46	17.5	32	8.126	28.2269
47	18.5	30	15.0367	22.371
48	18.5	26.5	8.1967	20.8996
49	17	26	20.6856	26.7306
50	20	26.5	8.2689	10.6553
51	20.5	30	9.6979	15.0244
52	21.5	29	22.3092	19.3901
53	23.5	28.5	19.588	16.4579
54	21.5	24	8.4172	23.7351
55	22	26.5	8.4549	9.1392
56	22.5	24.5	21.2208	14.9547
57	23	25	22.7172	9.1116
58	23	21	24.2225	13.4647
59	23.5	24.5	18.5997	9.0809
60	24.5	26.5	22.9643	9.0645
61	26	28.5	18.7383	10.5013
62	26.5	28.5	14.486	19.2017
63	26	25	20.3217	22.0822
64	26	23.5	14.5984	8.9915
65	24.5	27	11.7476	8.9714
66	24.5	27	8.8795	8.9505
67	25.5	30.5	13.3044	8.929
68	25.5	30.5	13.3558	8.9067
69	25.5	28	19.2886	14.6702
70	26	29	16.4071	16.0875
71	26	26.5	22.3805	18.9458
72	27	29	22.4554	10.2533
73	27.5	29	22.5296	24.6444
74	28.5	28	24.0938	26.0436
75	28.5	28.5	24.1706	20.2431
76	27.5	29	24.2467	21.641
77	27	29.5	24.3219	24.4708
78	26	31.5	21.3846	24.4239
79	23	31.5	9.3748	22.9427
80	20	31	9.4114	20.0323
81	23.5	31	24.614	19.9865
82	23.5	31.5	18.6042	24.222
83	25	30	23.2306	21.3166
84	25	25	17.1885	12.7235
85	25	27.5	9.5894	9.84
86	24	26	24.956	8.3835
87	25.5	28.5	23.4847	14.0164
88	27.5	29.5	23.5455	25.2893
89	27	26	23.6051	23.8112
90	27	26.5	22.1185	8.2371
91	23	27	17.5293	11.0136
92	23.5	26.5	17.5746	10.9694
93	24.5	28.5	25.3848	12.3264
94	25.5	27.5	23.8851	23.4711
95	25	26.5	22.3793	23.3984
96	25.5	24	20.8674	21.9307
97	26	25.5	24.0379	13.5168
98	25.5	28	25.6511	9.3006
99	25	27	19.4324	21.7074
100	25.5	23.5	19.4721	24.3906
101	26	26.5	25.7941	9.1592
102	26.5	26	27.4115	24.2171
103	18	27	27.4565	22.7581
104	26.5	27.5	27.5001	19.9391
105	26.5	26	25.9644	19.8579
106	26.5	26	27.5825	10.2687
107	26	25.5	27.6214	10.2131
108	24	23	26.077	22.3058
109	22	25	10.2825	10.0997
110	24.5	24	22.9768	22.1139
111	25	23	23.0066	13.9943
112	23	25	19.863	7.26
113	26.5	24	27.8229	17.8313
114	26	27	27.8513	21.7116
115	27	22	27.8782	20.2892
116	26	22	27.9037	20.1884
117	27	21	12.0321	20.0862
118	28	22	10.46	21.2858
119	28.5	23	10.4769	19.878
120	28	22	12.0839	15.8942
121	28	22.5	16.873	8.0798
122	28.5	23.5	24.8451	15.7111
123	28	24	28.0435	15.6181
124	29	19	28.0582	7.9012
125	28.5	19.5	23.2975	12.9001
126	28.5	20.5	20.1274	19.1109
127	28.5	20.5	13.7745	15.2378
128	28.5	19	12.1952	13.8936
129		20	16.9788	8.838
130		19.5	18.5791	18.6487
131		18	21.7681	18.5309
132		17.5	20.1857	18.4121
133		17.5	20.1927	15.8607
134		17		18.1722
135		18.5		15.6451
136		15		16.7329
137		16.5		5.9092
138		14		11.7685

## Sheet: SuppFig. 7a
BJ-Seed setting (%)	WT	CK	ZmUBIpro:ZmGLK1-2	ZmUBIpro:ZmGLK1-3	ZmUBIpro:ZmG2-2	ZmUBIpro:ZmG2-3
	87.0968	85.7143	86.5979	47.191	46.8085	66.6667
	83.9286	85.7143	81.0345	81.5385	71.6981	78.0488
	93.8776	64.2857	76.9231	86.9565	37.6068	55.0459
	87.3016	84.4444	92.1875	66.6667	39.8438	76.7677
	84.127	84	95	82.6923	82.0513	62.7119
	63.7681	68.0851	75	85.7143	31.8182	52.7027
	84.7826	93.5484	97.9592	89.1304	37.5	65.8228
	89.7059	79.4872	81.3953	62.1951	39.2405	83.1776
	76	79.1667	92.1569	91.7808	72.0339	73.1481
	92.1875	71.4286	95	81.0811	76.4706	72.7273
	77.451	88.4615	79.1209	50.8772	64.1221	76.1062
	84.6154	86.2069	55.0562	84.8837	60.7477	73.5294
	61.4583	85.7143	78.8889	74.6269	35.5932	77.5
	87.5	91.6667	78.5714	87.2727	68.6047	84.0909
	67.7419	81.0811	57.5758	98.2143	54.0816	70.229
	47.619	70.7317	74.5763	82.8125	61.6	62.3932
	87.5	88.8889	82.1429	47.4747	57.9832	93.0233
	90.2778	76.7857	79.1667	74.2857	45.7944	61.2403
	79.1667	59.1837	82.9787	96.4912	69.6629	79.2593
	64	55.3191	84.8485	69.8113	86.5979	71.5385
	46.2963	80.4348	73.6842	93.9024	75.8621	78.8732
	90.4762	91.1111	70.1754	94.8276	100	77.5362
	80.7018		67.7966	94.9153	72.2222	55.5556
	96.4912		57.6087	85.7143	57.8431	76.8595
	100		100	82.2785	73.8739	58.156
	96.7742		86.5385	43.75	37.3832	66.4179
	69.3878		76.4706	62.3762	53.6232	45.7627
	87.2727		70.4225	85.2273	41.9355	58.9286
	87.234		67.6056	95.082	64.9254	63.1068
	75		57.8947	82.6087	55.5556	73.2759
	74.5763		50.9615	84.8485	100	52
	100		70.5882	69.8925	53.9216	61.6667
	83.8235		100	86.4865	68.9655	78.2946
	83.5821		76.4151	78.9474	56.962	59.322
	91.8033		68.0556	52.6882	100	53.125
	95		76.4045	92	69.8276	77.3585
	80		96.1039	66.1765	62.5	71.3115
	81.5385		58.4158	94.2308	49.5495	65.1685
	90.3846		87.5	98.4848	47.7477	74.5763
	88.4615		71.0744	71.7949	63.9535	49.1379
	85.2459		74.4186	72.3404	85	66.9291
	73.6842		55	92.4528	58.871	65.0407
	100		82.3529	95.4545	63.5514	68.1034
	86.9565		79.5918	78.5714	77.1429	67.1429
	93.6508		77.1739	73.913	78.0952	80.916
	88.1356		49.5146	68.0556	57.5758	66.9291
	95.6522		86.4583	95.9184	87.0588	76.7857
	89.6552		86	84.4828	72.2772	65.5738
	91.3793		57.1429	59.7826	62.1622	69.7248
	82.1429		63.8298	83.9506	93.6842	78.5714
	98.5507		80	83.9286	70.4348	69.1057
	56.1404		72.807	83.9286	70.2165	66.1417
	86.0465		74.6835	83.7838	67.2566	57.2581
	95		92.7273	92.3077	60.8696	65.2174
	97.9167			83.5616	60.3774	77.3333
	90.1639			85.2941	54.6875	67.0886
	84.6154			100	66.6667	62.8205
	91.5254			77.5862	73.3945	77.4775
	76.7857			94.1176	62.7119	67.6923
	78.125			75.9036	65.5556	66.6667
	83.3333			98.6301	54.5455	73.2143
	78.5714			96.3855	42.5373	50.8772
	95.8333			85.0575	72.7273	75.8621
	84.058			100	50.4854	35.7895
	84.3137			87.5	69.1358	79.5918
	91.9355			98.5507	80.8824	90.3846
	78.1818			95.7746	67.033	87.037
	77.193			95.7143	81.0811	72.5
	94.4444			95.5882	86.5546	59.8214
	95.122			88.4615	64.9485	73.6842
	93.75			86.4865	78.0952	70.7865
	95.3488			60.6383	75.5906	82.4
	60.7843			70.2381	70.4918	87.9518
	75.4386			87.8788	72.093	65.7895
	80.303			94.3662	67.7165	70.7317
	69.2308			81.9444	94.5205	65.812
	68.75			95.082	67.8571	75.2577
	86.4407			87.037	71.7172	76.5432
	89.7436			96.6667	86.0215	54.5455
	88.3721			86.4198	72.3077	69.4118
	97.5			68.254	77.5	46.6165
	92.8571				69.4215	76.5432
	100				90.625
					78.7879
					72.8972
					71.4286
					88.172
					96.0784

## Sheet: SuppFig. 7b
BJ-1000-seed weight (g)	WT	CK	ZmUBIpro:ZmGLK1-2	ZmUBIpro:ZmGLK1-3	ZmUBIpro:ZmG2-2	ZmUBIpro:ZmG2-3
	24.4444	26.2667	20.75	19.7143	16.9318	18.7442
	23.8511	23.2778	24.4255	22.3585	15.8553	17.0976
	23.2609	21.3333	22.08	19.9	17.1364	19.0729
	23.4545	23.1316	22.2881	21.3636	16.4118	19.15
	23.2642	22.6905	20.9342	24.907	21.7031	18.9211
	18.6591	23.5313	23.2632	23.9792	15.6286	17.6486
	25.7692	20.7931	20.2407	21.1707	15.1389	18.5641
	22.6393	23.6129	25.2917	21.8039	16.7097	16
	24.6053	24.1579	22.1714	23.597	18.0353	18.5281
	23.1525	23.2	21.2979	22.2667	19.6154	19.2025
	18.4051	19.587	19.9592	22.1724	18.5952	17.5
	26.0682	22.18	21.1549	21.4521	15.0923	18.9884
	18.0339	25.5952	21.0526	23.6	16.7143	18.0933
	24.9796	26.303	21.9545	22.6458	16.4407	18.7527
	24.0952	25	20.2632	23.7455	16.9434	20.6757
	16.8	22.0345	21.3409	24.1887	17.8052	18.8696
	24.0714	29.95	23.3478	19.0426	16.9565	20.5068
	22.9538	19.2558	23.9211	21.0769	15.5714	23.05
	22.5614	24.2759	20.3846	20.8364	13.7097	18.6329
	17.6875	24.1154	22.3571	22	17.3571	17.4299
	16.26	23.6216	20.4762	20.7403	19.5909	17.3871
	26.2632	25.1707	22.3	24.7091	18.1444	17.4643
	23.587		19.775	21.1429	18.6	19.3645
	24.2545		20.3208	23.6296	16.8644	16.9846
	22.7273		19.9302	20.8462	18.6463	19.871
	23.2167		25.3556	21.6571	14.5	18.4512
	26.6176		20.4231	17.8095	15.2162	17.8539
	24.6875		22.36	19.0667	13.1026	16.9444
	25.9268		22.5625	22.6034	16.5632	18.3788
	23.0588		20.3636	22.1754	17.8222	18.2154
	23.8409		18.5283	22.1429	20.7447	14.3412
	23.7164		21.8472	25.4444	18.4545	15.8462
	24.7193		20.2394	21.4082	18.6833	18.9054
	24		21.9877	21.7971	13.6222	19.6634
	24.4821		20.2041	21.6	26.7347	17.5
	25.0877		20.3676	24.6531	18.5432	18.2941
	22.9038		20	21.3538	20.6833	21.8049
	24.5283		21.8475	21.1607	17.7818	19.2989
	24.4681		20.131	21.3529	17.3962	17.7241
	24.7609		21.8023	23.4286	16.3455	16.25
	22.8654		21.2813	20.4762	17.1765	18.6491
	25.0476		20.9091	21.8333	17.4521	15.5765
	26.8		24	21.3333	18.2794	16.375
	23.175		21.2692	22.8571	17.1358	18.2532
	23.8983		21.338	24.6383	16.561	18.2234
	23.8846		21.3333	23.9184	21.1228	19.717
	22.1212		20.8795	19.9455	21.9189	19.2706
	25.4615		19.8023	21.9412	17.8082	15.1279
	25.5472		20.3393	20.0213	19.2754	17.5375
	23.2609		22.2	24.6596	22.573	17.4342
	24.0882		20.4583	23.7581	18.7037	21.1591
	23.8438		22.7108	23.9375	14.2857	19.0235
	22.1351		19.8814	24.6596	17.6053	17.0595
	27.1053		17.7255	23.7581	19.3714	16.5915
	23.7234		18.5833	23.9375	18.875	18.1167
	23.3273			21.9672	18.0857	20.8276
	21.3636			23.0517	17.8953	20.2075
	24.2222			23.4074	18.3	18.2653
	22.4651			23.1778	19.4865	18.7558
	22.52			23.4792	20.2712	21.8636
	23.28			19.6825	18.4815	20.1569
	22.4545			20.7917	17.7193	19.4878
	21.913			21.875	20.9722	18.4138
	23.8966			21.1622	18.7308	19.9886
	23.9231			21.1458	21.0976	19.4118
	25			21.4762	22.6429	20.4359
	24.2456			24.0588	18.6071	25.2128
	25.1628			23.0735	20.0545	22.1277
	23.8636			24.7612	17.8689	16.7241
	26.0588			22.4	22.1333	17.8358
	23.0256			25.8913	22.2718	18.8286
	17.6444			22.7969	20	19.619
	21.0732			22.1754	21.4268	21.4845
	23.8387			21.4407	20.625	20.5753
	21.2326			22.2644	18.7558	21.08
	23.7736			23.1791	21.2796	20.4138
	22.6889			20.4237	20.2558	18.3377
	24.0909			24	23.3478	19.6164
	23.3529			27.5319	19.5684	20.629
	22.5714			23.7586	20.8028	19.5455
	22.5526			23.5571	19.15	20.5424
	28.2564				20.0319	18.8548
	24.6923				19.7527	19.871
	24.6078				21.619
					24.4483
					21.0769
					19.4359
					18.8182

## Sheet: SuppFig. 7c
HN-Seed setting (%)	WT	CK	ZmUBIpro:ZmGLK1-2	ZmUBIpro:ZmGLK1-3	ZmUBIpro:ZmG2-2	ZmUBIpro:ZmG2-3
	95.935	96.9697	96.2963	97.8873	96.2667	91.0405
	92.5	94.3548	92.7419	81.2121	94.3662	95.4693
	94.1558	90.404	95.7576	93.0818	87.6543	91.9861
	94.8276	92.2481	85.7868	93.6709	94.0845	94.5946
	92.7083	79.2746	95.7055	94.5652	90.0621	89.6226
	95.1389	93.9024	89.3048	91.716	95.0649	93.2292
	94.1606	96.2687	95.7746	98.6111	89.5161	96.7742
	96.1783	89.1892	80.1587	84.7716	94.5946	88.4956
	97.5	98.4733	92.029	90.3101	94.0379	79.0941
	97.7099	94.3396	85.782	91.4027	88.1137	92.5676
	90.625	83.3333	94.7791	80.6452	94.382	88.1988
	94	89.7436	95.2381	89.2473	74.9141	91.2281
	89.3805	94.2308	93.2836	92.8571	94.7368	92.2886
	87.7358	93.9252	91.6667	98.0392	90.9091	91.2281
	75.8333	97.2527	95.2381	93.9759	91.3534	87.538
	95.7143	91.6667	93.2692	92.4779	79.5302	93.7716
	85.4331	94.0476	91.1215	85.7143	90.6627	89.8089
	93.9759	92.0188	92.823	90.2256	94.3396	93.6709
	95.9016	95.1417	91.411	85.1613	92.5208	93.6639
	92.2156	85.8921	90.0383	90.6383	86.3971	92.4925
	92.6606	85.2761	91.9355	95.7082	95.8702	91.7197
	97.7941	92.7419	87.1951	87.3016	92.9577	92.8571
	97.0588	85.7143	92.4812	91.3208	94.7368	90.3427
		93.2099	97.1631	97.006	88.3382	88.1306
		86.4286	98.0132	89.6414	92.0382	93.2143
		90.9091	89.2857	92.7336	92.3529	91.5254
		86.5031	96.8992	94.382	94.3396	93.9271
		93.7238	91.6667	84.141	95.0588	93.75
		87.8307	86.8217	82.7273	95.4198	94.012
			95.0617	88.9831	94.7883	95.6386
			94.9807	90.9091	89.7196	95.7792
			88.7446	86.875	91.5858	97.0711
			94.4444	95.2055	89.418	94.3978
			95.9016	96.3855	88	96.1424
			91.3978	90.2439	94.5313	96.139
			91.8605	92.8571	93.9252	93.9163
			96.3504	89.3491	92.5	95.203
			95.3947	80.7692	90.6344	93.0796
			95.7143		92.2222	96.8992
			94.4751		87.4269	89.0449
					96.3576	91.8567
						81.7241
						85.2399
						95.4976
						93.6599
						87.2521
						92.7536
						91.4286
						93.3504
						96.2838
						80.5851
						94.5876
						86.4583
						94.6809
						96.3087
						92.6009
						90.6801

[truncated: 2 more sheets: SuppFig. 7d, SuppFig. 8]
